# Supplementary material for: Quality control of imbalanced mass spectra from isotopic labeling experiments
Source: BMC Bioinformatics. 2019 Nov 6;20:549. doi: 10.1186/s12859-019-3170-1 (PMC6833298; doi:10.1186/s12859-019-3170-1)
Supplement: Supplementary file 2 — Additional file 2 This is a four-sheet xls file (7180KB) containing the TPP analysis results and extracted features, each sheet refers to one dataset with special ratio in its sheet name, e.g., 1_1 is the ratio 1:1 sample data. [file 12859_2019_3170_MOESM2_ESM.xls]

## Sheet: 1_2
start_scan	msLevel1	peptide	protein	calc_neutral_pep_mass	assumed_charge	precursor_neutral_mass	MZratio	retention_time_sec	LightMass	LMZ	HeavyMass	HMZ	massdiff	asap mean	MzRange	IntensityRange	MassDev	S/N	IsotopicPattern	IsoDev1_Light	IsoDev2_Light	IsoDev3_Light	IsoDev1_Heavy	IsoDev2_Heavy	IsoDev3_Heavy	PrecedingPeak	MonoPeak	PPR	SIDsum	SID0	SID1	SID2
627	625	R.VHGEEDPTK[136.11]K[136.11].-	YFL014W	1154.59	3	1154.59	385.871	230.47	1138.56	379.52	1154.59	384.863	-0.0008	0.3	379.5203333,379.856099967,380.191866633,380.5276333,380.863399967,381.199166633,381.5349333,381.870699967,384.8631333,385.198899967,385.534666633,385.8704333,386.206199967,386.541966633,386.8777333,387.213499967	0.0,0.0,0.0,11223.3652344,5773.77832031,0.0,0.0,0.0,0.0,0.0,0.0,32364.9726562,6294.98193359,0.0,0.0,1272.25305176	0.692887	1138.56	1.0,0.60186972,0.0383366156378	1.42e-06	8.5e-07	5e-08	0.0140792	0.00847384	0.00053975	2425.16	11223.4	0.216081	32.2511	17.9701	-50.8447	25.8579
692	691	R.VHGEEDPTK[136.11]K[136.11].-	YFL014W	1154.59	3	1154.59	385.871	253.72	1138.56	379.521	1154.59	384.863	-0.0001	0.31	379.5205667,379.856333367,380.192100033,380.5278667,380.863633367,381.199400033,381.5351667,381.870933367,384.8633667,385.199133367,385.534900033,385.8706667,386.206433367,386.542200033,386.8779667,387.213733367	0.0,0.0,1644.16516113,14015.0234375,8830.98632812,0.0,0.0,0.0,0.0,0.0,1869.22644043,39385.296875,12984.1103516,0.0,0.0,0.0	0.0866108	1138.56	1.0,0.60186972,0.0383366156378	1.8e-07	1.1e-07	1e-08	0.0140779	0.00847308	0.0005397	1236.08	1644.17	0.751798	35.9993	39.7286	24.2531	54.7772
705	703	R.R[166.11]GNVC[160.03]GDAK[136.11].N	YBR118W	993.478	2	993.475	497.746	258.3	975.452	487.726	993.475	496.737	-0.0033	0.29	487.72615,488.2298,488.73345,489.2371,489.74075,490.2444,490.74805,491.2517,496.7374,497.24105,497.7447,498.24835,498.752,499.25565,499.7593,500.26295	0.0,0.0,6578.55175781,1586.54797363,0.0,0.0,0.0,0.0,0.0,0.0,16029.3105469,2961.34008789,0.0,0.0,0.0,0.0	3.32166	975.452	1.0,0.46100388,0.0296936540182	6.83e-06	3.15e-06	2e-07	0.0184829	0.00852068	0.00054882	4212.56	6578.55	0.640347	-0.45777	-0.532771	-0.563639	-0.183385
710	709	R.VHGEEDPTKK.-	YFL014W	1138.56	3	1138.56	380.528	260.21	1138.56	379.52	1154.59	384.863	-0.0015	0.32	379.5201,379.855866667,380.191633333,380.5274,380.863166667,381.198933333,381.5347,381.870466667,384.8629,385.198666667,385.534433333,385.8702,386.205966667,386.541733333,386.8775,387.213266667	0.0,0.0,1823.08703613,15121.4365234,6689.37841797,0.0,0.0,0.0,0.0,0.0,2917.47363281,35782.6914062,12948.75,0.0,0.0,0.0	1.31745	1138.56	1.0,0.60186972,0.0383366156378	2.63e-06	1.59e-06	1e-07	0.013885	0.00835695	0.0005323	1232.15	1823.09	0.675857	20.6093	24.5198	16.8411	21.6932
758	757	R.VHGEEDPTK[136.11]K[136.11].-	YFL014W	1154.59	3	1154.59	385.871	277.33	1138.56	379.52	1154.59	384.863	-0.0012	0.31	379.5202,379.855966667,380.191733333,380.5275,380.863266667,381.199033333,381.5348,381.870566667,384.863,385.198766667,385.534533333,385.8703,386.206066667,386.541833333,386.8776,387.213366667	0.0,0.0,1511.9831543,11112.9482422,6788.17236328,0.0,0.0,0.0,0.0,0.0,1239.33251953,34796.6132812,11205.0351562,1135.86291504,0.0,0.0	1.03933	1138.56	1.0,0.60186972,0.0383366156378	2.12e-06	1.28e-06	8e-08	0.0140799	0.00847426	0.00053978	2326.57	1511.98	1.53875	38.9831	46.9502	26.7243	49.9378
771	769	R.R[166.11]GNVC[160.03]GDAK[136.11].N	YBR118W	993.478	2	993.477	497.746	281.96	975.455	487.727	993.477	496.739	-0.0007	0.81	487.72745,488.2311,488.73475,489.2384,489.74205,490.2457,490.74935,491.253,496.7387,497.24235,497.746,498.24965,498.7533,499.25695,499.7606,500.26425	0.0,0.0,6408.27587891,1466.38671875,0.0,0.0,0.0,0.0,0.0,778.778137207,13495.2548828,2728.96704102,0.0,0.0,0.0,0.0	0.704595	975.455	1.0,0.46100388,0.0296936540182	1.45e-06	6.7e-07	4e-08	0.0184774	0.00851817	0.00054866	1626.8	6408.28	0.25386	-0.658593	-0.679658	-0.542771	-0.751376
810	805	R.RGNVC[160.03]GDAK.N	YBR118W	975.456	2	975.454	488.735	295.7	975.454	487.727	993.476	496.738	-0.0016	0.81	487.727,488.23065,488.7343,489.23795,489.7416,490.24525,490.7489,491.25255,496.73825,497.2419,497.74555,498.2492,498.75285,499.2565,499.76015,500.2638	0.0,0.0,13567.1289062,5275.45898438,0.0,0.0,0.0,0.0,0.0,2440.50610352,26506.4628906,5198.59130859,0.0,0.0,0.0,0.0	1.64026	975.454	1.0,0.46100388,0.0296936540182	3.28e-06	1.51e-06	1e-07	0.0181441	0.00836451	0.00053877	1329.04	13567.1	0.0979603	-0.475883	-0.393811	-0.433041	-0.519386
824	823	R.VHGEEDPTK[136.11]K[136.11].-	YFL014W	1154.59	3	1154.59	385.871	300.91	1138.56	379.52	1154.59	384.863	-0.002	0.31	379.5199333,379.855699967,380.191466633,380.5272333,380.862999967,381.198766633,381.5345333,381.870299967,384.8627333,385.198499967,385.534266633,385.8700333,386.205799967,386.541566633,386.8773333,387.213099967	0.0,0.0,0.0,72465.859375,30556.1699219,0.0,0.0,0.0,0.0,1819.21447754,13209.3789062,194649.703125,81279.4140625,0.0,1750.8001709,0.0	1.73222	1138.56	1.0,0.60186972,0.0383366156378	3.54e-06	2.13e-06	1.4e-07	0.0140813	0.00847512	0.00053983	7505.08	72465.9	0.103567	29.2459	39.4514	32.5981	26.9243
833	829	R.VHGEEDPTK[136.11]K[136.11].-	YFL014W	1154.59	2	1154.59	578.302	303.99	1138.56	569.28	1154.59	577.295	-0.0009	0.31	569.28045,569.7841,570.28775,570.7914,571.29505,571.7987,572.30235,572.806,577.29465,577.7983,578.30195,578.8056,579.30925,579.8129,580.31655,580.8202	0.0,0.0,6224.69335938,3768.44433594,0.0,0.0,0.0,0.0,0.0,1513.75,17922.0429688,6712.82275391,0.0,0.0,0.0,0.0	0.779497	1138.56	1.0,0.60186972,0.0383366156378	1.59e-06	9.6e-07	6e-08	0.0140794	0.00847394	0.00053976	2044.61	6224.69	0.328467	-0.3155	0.290376	-0.278805	-0.679696
846	841	R.DAHGVTQAR[166.11].V	YDR064W	963.476	3	963.474	322.166	308.48	953.465	317.822	963.474	321.158	-0.0024	0.75	317.8218,318.157566667,318.493333333,318.8291,319.164866667,319.500633333,319.8364,320.172166667,321.1579,321.493666667,321.829433333,322.1652,322.500966667,322.836733333,323.1725,323.508266667	1443.12792969,0.0,0.0,28555.7070312,16314.0683594,2246.77050781,0.0,0.0,0.0,0.0,0.0,53927.7070312,13865.4697266,0.0,0.0,0.0	2.49098	953.465	1.0,0.49092862,0.0303289382315	5.06e-06	2.48e-06	1.5e-07	0.0105018	0.00515565	0.00031851	6890.71	1443.13	4.77485	367.958	43.6463	-62.1087	-62.1087
850	847	K.HEEIDTK[136.11].N	YMR230W	878.423	2	878.422	440.219	310.03	870.408	435.204	878.422	439.211	-0.0001	0.57	435.2041,435.70775,436.2114,436.71505,437.2187,437.72235,438.226,438.72965,439.2112,439.71485,440.2185,440.72215,441.2258,441.72945,442.2331,442.73675	0.0,1828.12573242,18864.4863281,3571.0246582,0.0,0.0,0.0,0.0,0.0,2148.74829102,43695.890625,7033.60888672,0.0,0.0,0.0,0.0	0.11384	870.408	1.0,0.45005092,0.0210217613926	2.3e-07	1e-07	0	0.00920763	0.0041439	0.00019356	22938.5	1828.13	12.5476	-0.539363	-0.518775	-0.623353	-0.489181
880	877	R.DAHGVTQAR[166.11].V	YDR064W	963.476	2	963.475	482.745	320.4	953.467	476.733	963.475	481.738	-0.0008	0.75	476.7335,477.23715,477.7408,478.24445,478.7481,479.25175,479.7554,480.25905,481.73765,482.2413,482.74495,483.2486,483.75225,484.2559,484.75955,485.2632	0.0,0.0,15270.9316406,4977.91259766,0.0,0.0,0.0,0.0,1634.03991699,0.0,33517.9335938,8465.90527344,0.0,10403.1689453,0.0,0.0	0.830327	953.467	1.0,0.49092862,0.0303289382315	1.69e-06	8.3e-07	5e-08	0.0104984	0.00515398	0.00031841	3170.63	15270.9	0.207625	-0.488296	-0.409458	-0.438715	-0.659845
881	877	R.SGTHNMYK.E	YOR312C	936.412	3	936.412	313.145	320.7	936.412	312.137	944.426	314.809	-0.0003	0.24	312.1373333,312.473099967,312.808866633,313.1446333,313.480399967,313.816166633,314.1519333,314.487699967,314.8087333,315.144499967,315.480266633,315.8160333,316.151799967,316.487566633,316.8233333,317.159099967	0.0,0.0,0.0,17255.40625,7170.67822266,0.0,0.0,0.0,0.0,0.0,0.0,51683.8007812,18867.2988281,0.0,0.0,0.0	0.320372	936.412	1.0,0.4976784,0.0294622077096	6.4e-07	3.2e-07	2e-08	0.00848643	0.00422351	0.00025003	2663.95	17255.4	0.154383	-61.2799	-61.2799	-61.2799	-61.2799
891	889	K.HEEIDTK.N	YMR230W	870.408	2	870.409	436.211	324.34	870.409	435.205	878.424	439.212	0.0012	0.57	435.20475,435.7084,436.21205,436.7157,437.21935,437.723,438.22665,438.7303,439.21185,439.7155,440.21915,440.7228,441.22645,441.7301,442.23375,442.7374	0.0,0.0,25699.4570312,0.0,0.0,0.0,1145.88757324,1291.7644043,1541.6652832,1004.984375,61083.6757812,0.0,0.0,0.0,1187.98828125,0.0	-1.37866	870.409	1.0,0.45005092,0.0210217613926	-2.76e-06	-1.24e-06	-6e-08	0.00912063	0.00410475	0.00019173	2727.96	25699.5	0.106149	-1	-1	-1	-1
922	919	K.IYESQGK[136.11].T	YBR196C	831.422	2	831.421	416.718	335.47	823.407	411.703	831.421	415.71	-0.0009	3.26	411.70335,412.207,412.71065,413.2143,413.71795,414.2216,414.72525,415.2289,415.71045,416.2141,416.71775,417.2214,417.72505,418.2287,418.73235,419.236	0.0,0.0,13223.7480469,0.0,3608.67041016,0.0,1730.18798828,0.0,0.0,0.0,37466.7304688,9660.23339844,0.0,0.0,0.0,0.0	1.08248	823.407	1.0,0.44548818,0.019111441673	2.2e-06	9.8e-07	4e-08	0.00973518	0.00433691	0.00018605	81154.2	13223.7	6.137	-0.404855	-0.500124	-0.572216	-0.219131
970	967	K.TGNDPSHIAK[136.11].H	YBR196C	1046.52	3	1046.52	349.849	352.25	1038.51	346.17	1046.52	348.841	-0.0005	0.19	346.1696333,346.505399967,346.841166633,347.1769333,347.512699967,347.848466633,348.1842333,348.519999967,348.8410333,349.176799967,349.512566633,349.8483333,350.184099967,350.519866633,350.8556333,351.191399967	0.0,0.0,0.0,24170.4199219,6419.609375,0.0,0.0,0.0,0.0,0.0,0.0,40148.2148438,6342.90380859,0.0,0.0,0.0	0.477772	1038.51	1.0,0.5444898,0.0333859449584	9.7e-07	5.3e-07	3e-08	0.00771799	0.00420237	0.00025767	4742.14	24170.4	0.196196	-56.0975	-56.0975	-56.0975	-56.0975
972	967	K.EQYAAESK[136.11].K	YPL131W	932.433	2	932.431	467.224	352.82	924.417	462.208	932.431	466.216	-0.0021	0.88	462.2084,462.71205,463.2157,463.71935,464.223,464.72665,465.2303,465.73395,466.2155,466.71915,467.2228,467.72645,468.2301,468.73375,469.2374,469.74105	0.0,0.0,23218.015625,10553.9130859,0.0,0.0,0.0,0.0,0.0,0.0,43068.203125,12292.3945312,0.0,0.0,0.0,0.0	2.25217	924.417	1.0,0.4839684,0.0230503107096	4.56e-06	2.21e-06	1.1e-07	0.00867403	0.00419796	0.00019994	10193.7	23218	0.439042	-0.336362	-0.374955	-0.287843	-0.359594
975	973	K.ASEALK[136.11]PDSQK[136.11].S	YFL014W	1188.63	2	1188.63	595.323	354.05	1172.6	586.302	1188.63	594.316	0	0.48	586.30185,586.8055,587.30915,587.8128,588.31645,588.8201,589.32375,589.8274,594.31605,594.8197,595.32335,595.827,596.33065,596.8343,597.33795,597.8416	0.0,0.0,11092.5556641,8272.60449219,1889.21691895,0.0,0.0,0.0,0.0,3128.59960938,31421.375,7930.1875,0.0,0.0,0.0,0.0	0	1172.6	1.0,0.61269676,0.0389644878947	0	0	0	0.0136691	0.00837499	0.00053261	10963.6	11092.6	0.988371	-0.450707	-0.630978	-0.377968	-0.448251
988	985	K.IYESQGK[136.11].T	YBR196C	831.422	2	831.42	416.718	358.58	823.406	411.703	831.42	415.71	-0.0013	3.32	411.70315,412.2068,412.71045,413.2141,413.71775,414.2214,414.72505,415.2287,415.71025,416.2139,416.71755,417.2212,417.72485,418.2285,418.73215,419.2358	0.0,0.0,14903.125,4962.64648438,69134.8515625,9297.07128906,0.0,0.0,0.0,2080.0859375,35843.4921875,5608.71386719,0.0,0.0,1709.82177734,0.0	1.56359	823.406	1.0,0.44548818,0.019111441673	3.17e-06	1.41e-06	6e-08	0.00973616	0.00433734	0.00018607	7148.74	14903.1	0.47968	-0.392419	-0.422715	-0.532386	-0.118716
990	985	K.GSIDEQHPR[166.11].Y	YGR087C	1047.5	2	1047.49	524.756	359.16	1037.48	518.741	1047.49	523.745	-0.0072	0.49	518.7409,519.24455,519.7482,520.25185,520.7555,521.25915,521.7628,522.26645,523.74505,524.2487,524.75235,525.256,525.75965,526.2633,526.76695,527.2706	0.0,0.0,16623.2988281,0.0,0.0,1677.34033203,0.0,0.0,0.0,0.0,41096.7578125,12567.8271484,6409.77246094,0.0,0.0,0.0	6.87353	1037.48	1.0,0.53660758,0.0341513394743	1.4e-05	7.48e-06	4.8e-07	0.00966067	0.00518399	0.00032992	23383.6	16623.3	1.40668	-0.3739	-0.085294	-0.594233	-0.317401
995	991	K.ASEALKPDSQK.S	YFL014W	1172.6	2	1172.6	587.309	360.97	1172.6	586.302	1188.63	594.316	-0.0003	0.48	586.3017,586.80535,587.309,587.81265,588.3163,588.81995,589.3236,589.82725,594.3159,594.81955,595.3232,595.82685,596.3305,596.83415,597.3378,597.84145	0.0,0.0,35710.1640625,22651.4160156,0.0,0.0,0.0,0.0,0.0,6229.94580078,93178.875,35492.0507812,0.0,0.0,0.0,0.0	0.255841	1172.6	1.0,0.61269676,0.0389644878947	5.1e-07	3.1e-07	2e-08	0.0134853	0.00826237	0.00052545	11779.2	35710.2	0.329856	-0.438417	-0.488252	-0.263726	-0.536576
1001	997	K.GSIDEQHPR.Y	YGR087C	1037.49	2	1037.49	519.752	363.1	1037.49	518.744	1047.5	523.748	-0.0017	0.49	518.74365,519.2473,519.75095,520.2546,520.75825,521.2619,521.76555,522.2692,523.7478,524.25145,524.7551,525.25875,525.7624,526.26605,526.7697,527.27335	0.0,0.0,98140.0234375,48708.4804688,0.0,0.0,0.0,0.0,0.0,9271.24609375,212889.21875,72466.5625,0.0,0.0,0.0,0.0	1.63857	1037.49	1.0,0.53660758,0.0341513394743	3.28e-06	1.76e-06	1.1e-07	0.00955778	0.00512878	0.00032641	23815.3	98140	0.242667	-0.271106	-0.317401	-0.273969	-0.251779
1008	1003	R.SR[166.11]GESDDSLNR[166.11].L	YKR057W	1254.57	2	1254.57	628.292	365.45	1234.55	617.276	1254.57	627.284	-0.0025	0.57	617.27565,617.7793,618.28295,618.7866,619.29025,619.7939,620.29755,620.8012,627.2839,627.78755,628.2912,628.79485,629.2985,629.80215,630.3058,630.80945	0.0,0.0,16306.4023438,5957.93164062,2328.95849609,0.0,0.0,0.0,0.0,2159.1340332,46308.4804688,13716.6679688,0.0,0.0,0.0,0.0	1.99271	1234.55	1.0,0.59429632,0.0444908805659	4.08e-06	2.43e-06	1.8e-07	0.0162177	0.0096381	0.00072154	5400.92	16306.4	0.331215	-0.430352	-0.847793	-0.471281	-0.227416
1028	1027	K.K[136.11]K[136.11]VYTTPK[136.11]K[136.11]IK[136.11]HK[136.11].H	YLR167W	1646.09	4	1646.09	412.529	372.59	1598.01	399.501	1646.09	411.523	0.0025	1.56	399.501425,399.75325,400.005075,400.2569,400.508725,400.76055,401.012375,401.2642,411.522725,411.77455,412.026375,412.2782,412.530025,412.78185,413.033675,413.2855	0.0,0.0,0.0,0.0,0.0,0.0,0.0,0.0,0.0,0.0,0.0,0.0,0.0,0.0,0.0,0.0	-1.51875	1598.01	1.0,0.93449894,0.0883015831502	-3.18e-06	-2.97e-06	-2.8e-07	0.0300876	0.0281168	0.00265678	115926	0	0	-33.1028	-33.1028	-33.1028	-33.1028
1032	1027	R.SRGESDDSLNR.L	YKR057W	1234.55	2	1234.55	618.284	373.79	1234.55	617.275	1254.57	627.284	-0.0029	0.57	617.27545,617.7791,618.28275,618.7864,619.29005,619.7937,620.29735,620.801,627.2837,627.78735,628.291,628.79465,629.2983,629.80195,630.3056,630.80925	0.0,0.0,28948.4394531,16077.2734375,4689.38476562,0.0,0.0,0.0,0.0,6629.75732422,59682.6484375,22606.609375,6057.3828125,0.0,0.0,0.0	2.34903	1234.55	1.0,0.59429632,0.0444908805659	4.7e-06	2.79e-06	2.1e-07	0.0159596	0.00948473	0.00071006	4387.99	28948.4	0.15158	-0.190017	-0.249687	-0.265586	-0.0297269
1034	1033	K.GSIDEQHPR[166.11].Y	YGR087C	1047.5	3	1047.5	350.173	374.71	1037.49	345.829	1047.5	349.165	-0.0012	0.49	345.8292667,346.165033367,346.500800033,346.8365667,347.172333367,347.508100033,347.8438667,348.179633367,349.1653667,349.501133367,349.836900033,350.1726667,350.508433367,350.844200033,351.1799667,351.515733367	0.0,0.0,4078.84057617,706565.9375,363055.9375,0.0,0.0,2407.42041016,0.0,0.0,55961.8984375,1290815.25,699122.875,0.0,0.0,0.0	1.14559	1037.49	1.0,0.53660758,0.0341513394743	2.32e-06	1.25e-06	8e-08	0.00964899	0.00517772	0.00032953	3741.1	4078.84	0.917197	69.2508	62.6888	60.9952	106.678
1035	1033	K.ASEALK[136.11]PDSQK[136.11].S	YFL014W	1188.63	3	1188.63	397.218	374.96	1172.6	390.867	1188.63	396.21	-0.0023	0.48	390.8671333,391.202899967,391.538666633,391.8744333,392.210199967,392.545966633,392.8817333,393.217499967,396.2099333,396.545699967,396.881466633,397.2172333,397.552999967,397.888766633,398.2245333,398.560299967	0.0,0.0,0.0,45932.1210938,24375.3886719,0.0,0.0,0.0,0.0,0.0,5343.49902344,90340.9765625,42933.7929688,9742.40234375,0.0,0.0	1.935	1172.6	1.0,0.61269676,0.0389644878947	3.95e-06	2.42e-06	1.5e-07	0.013673	0.00837743	0.00053276	40783.6	45932.1	0.88791	29.635	28.708	40.6235	21.9003
1040	1039	K.GSIDEQHPR.Y	YGR087C	1037.49	3	1037.49	346.837	376.74	1037.49	345.83	1047.5	349.166	0.0002	0.48	345.8297333,346.165499967,346.501266633,346.8370333,347.172799967,347.508566633,347.8443333,348.180099967,349.1658333,349.501599967,349.837366633,350.1731333,350.508899967,350.844666633,351.1804333,351.516199967	0.0,0.0,0.0,573741.3125,266741.84375,0.0,0.0,3538.22729492,0.0,0.0,26064.75,932301.5625,0.0,0.0,0.0,0.0	-0.192773	1037.49	1.0,0.53660758,0.0341513394743	-3.9e-07	-2.1e-07	-1e-08	0.0095541	0.0051268	0.00032629	5074.1	573741	0.00884389	77.2369	60.9952	106.678	88.9063
1052	1051	K.GSIDEQHPR[166.11].Y	YGR087C	1047.5	2	1047.49	524.756	380.9	1037.49	518.743	1047.49	523.747	-0.0026	0.48	518.7432,519.24685,519.7505,520.25415,520.7578,521.26145,521.7651,522.26875,523.74735,524.251,524.75465,525.2583,525.76195,526.2656,526.76925,527.2729	0.0,0.0,23309.2773438,9724.18554688,0.0,0.0,0.0,0.0,0.0,2366.28369141,47162.5117188,14493.0791016,2744.51391602,0.0,0.0,0.0	2.48211	1037.49	1.0,0.53660758,0.0341513394743	5.04e-06	2.7e-06	1.7e-07	0.00965172	0.00517918	0.00032962	23284.6	23309.3	0.998943	-0.350606	-0.336947	-0.359598	-0.38207
1068	1063	K.NAEQHNLVK[136.11].K	YHL015W	1059.56	2	1059.55	530.785	386.22	1051.54	525.769	1059.55	529.776	-0.0025	0.72	525.76925,526.2729,526.77655,527.2802,527.78385,528.2875,528.79115,529.2948,529.77635,530.28,530.78365,531.2873,531.79095,532.2946,532.79825,533.3019	0.0,0.0,10838.9326172,6037.98388672,0.0,0.0,0.0,0.0,0.0,0.0,39960.9414062,14200.9736328,2845.67480469,0.0,0.0,0.0	2.35948	1051.54	1.0,0.55776862,0.0351847607603	4.77e-06	2.66e-06	1.7e-07	0.00762618	0.00425364	0.00026833	4542	10838.9	0.419045	-0.3635	-0.420035	-0.285715	-0.40191
1086	1081	K.NAEQHNLVK.K	YHL015W	1051.54	2	1051.55	526.778	392.44	1051.55	525.773	1059.56	529.78	0.0044	0.72	525.7727,526.27635,526.78,527.28365,527.7873,528.29095,528.7946,529.29825,529.7798,530.28345,530.7871,531.29075,531.7944,532.29805,532.8017,533.30535	0.0,0.0,0.0,0.0,0.0,0.0,0.0,0.0,0.0,0.0,0.0,0.0,0.0,0.0,0.0,0.0	-4.18434	1051.55	1.0,0.55776862,0.0351847607603	-8.37e-06	-4.67e-06	-2.9e-07	0.00755534	0.00421413	0.00026583	11508.4	0	0	-1	-54.7857	-54.7857	-1
1095	1093	K.NAGQIC[160.03]SSGSR[166.11].L	YPL061W	1145.51	2	1145.51	573.763	395.76	1135.5	567.751	1145.51	572.756	-0.0011	0.23	567.75145,568.2551,568.75875,569.2624,569.76605,570.2697,570.77335,571.277,572.7556,573.25925,573.7629,574.26655,574.7702,575.27385,575.7775,576.28115	0.0,0.0,13647.7861328,7799.3671875,0.0,0.0,0.0,0.0,0.0,0.0,35472.6367188,5852.03613281,0.0,0.0,0.0,0.0	0.960269	1135.5	1.0,0.5264538,0.0385741396256	1.95e-06	1.02e-06	8e-08	0.00881593	0.00464118	0.00034007	5145.39	13647.8	0.377013	-0.436551	-0.741996	-0.472096	-0.153573
1100	1099	R.GGVTQVR[166.11].V	YOR167C	725.406	2	725.405	363.71	397.6	715.397	357.698	725.405	362.702	-0.001	0.54	357.6983,358.20195,358.7056,359.20925,359.7129,360.21655,360.7202,361.22385,362.70245,363.2061,363.70975,364.2134,364.71705,365.2207,365.72435,366.228	0.0,0.0,33555.3828125,11472.8583984,0.0,0.0,0.0,0.0,0.0,0.0,88903.8203125,19490.3398438,0.0,0.0,0.0,0.0	1.37854	715.397	1.0,0.37352922,0.0173046545765	2.82e-06	1.05e-06	5e-08	0.0139927	0.00522667	0.00024214	5509.59	33555.4	0.164194	-0.410274	-0.570554	-0.323092	-0.354094
1115	1111	K.NVK[136.11]EEETVAK[136.11].S	YBL072C,YER102W	1161.62	2	1161.62	581.818	402.6	1145.59	572.795	1161.62	580.81	-0.0018	0.64	572.7955,573.29915,573.8028,574.30645,574.8101,575.31375,575.8174,576.32105,580.8097,581.31335,581.817,582.32065,582.8243,583.32795,583.8316,584.33525	0.0,0.0,20874.4667969,7353.96386719,0.0,0.0,0.0,0.0,0.0,4191.25537109,51124.5664062,17630.0683594,0.0,0.0,0.0,0.0	1.54956	1145.59	1.0,0.59935742,0.036996508627	3.16e-06	1.9e-06	1.2e-07	0.0139945	0.00838773	0.00051775	2334.44	20874.5	0.111832	-0.27801	-0.136072	-0.421038	-0.231542
1119	1117	R.GGVTQVR.V	YOR167C	715.398	2	715.398	358.706	404.11	715.398	357.699	725.406	362.703	0.0001	0.54	357.6989,358.20255,358.7062,359.20985,359.7135,360.21715,360.7208,361.22445,362.70305,363.2067,363.71035,364.214,364.71765,365.2213,365.72495,366.2286	0.0,0.0,52130.2695312,0.0,0.0,0.0,0.0,0.0,0.0,2417.59545898,112212.921875,18684.4296875,0.0,0.0,0.0,0.0	-0.139782	715.398	1.0,0.37352922,0.0173046545765	-2.8e-07	-1e-07	0	0.0137965	0.00515341	0.00023874	2822.22	52130.3	0.0541378	-0.696329	-1	-0.695629	-0.384406
1127	1123	K.NAGQIC[160.03]SSGSR.L	YPL061W	1135.5	2	1135.5	568.759	406.78	1135.5	567.752	1145.51	572.756	0.0002	0.23	567.7521,568.25575,568.7594,569.26305,569.7667,570.27035,570.774,571.27765,572.75625,573.2599,573.76355,574.2672,574.77085,575.2745,575.77815,576.2818	0.0,0.0,22580.9453125,9684.19824219,0.0,0.0,0.0,0.0,0.0,0.0,22442.0332031,19187.4648438,0.0,0.0,0.0,0.0	-0.176133	1135.5	1.0,0.5264538,0.0385741396256	-3.5e-07	-1.9e-07	-1e-08	0.00873661	0.00459942	0.00033701	1915.38	22580.9	0.0848227	-0.168322	-0.231883	0.218084	-0.443378
1136	1135	R.HSYAQSSHIR[166.11].A	YML063W	1194.58	3	1194.58	399.2	410.14	1184.57	394.856	1194.58	398.192	0.0004	0.25	394.8563333,395.192099967,395.527866633,395.8636333,396.199399967,396.535166633,396.8709333,397.206699967,398.1924333,398.528199967,398.863966633,399.1997333,399.535499967,399.871266633,400.2070333,400.542799967	0.0,3994.55297852,0.0,28442.5800781,11841.2080078,0.0,0.0,0.0,0.0,0.0,0.0,76037.8828125,30760.7363281,0.0,3027.50488281,0.0	-0.334847	1184.57	1.0,0.63762224,0.0476170478526	-6.8e-07	-4.3e-07	-3e-08	0.00844822	0.00538677	0.00040228	7978.07	3994.55	1.99724	313.223	-48.0498	-48.0498	112.496
1166	1165	R.GGVTQVR[166.11].V	YOR167C	725.406	2	725.405	363.71	420.64	715.396	357.698	725.405	362.702	-0.0011	0.54	357.69825,358.2019,358.70555,359.2092,359.71285,360.2165,360.72015,361.2238,362.7024,363.20605,363.7097,364.21335,364.717,365.22065,365.7243,366.22795	0.0,2062.74243164,28893.3144531,0.0,0.0,0.0,0.0,0.0,0.0,0.0,73232.578125,12965.4980469,0.0,0.0,0.0,0.0	1.51639	715.396	1.0,0.37352922,0.0173046545765	3.1e-06	1.16e-06	5e-08	0.013993	0.00522678	0.00024214	4078.4	2062.74	1.97717	-0.565871	-0.571615	-0.660118	-0.419463
1181	1177	K.NVK[136.11]EEETVAK[136.11].S	YBL072C,YER102W	1161.62	2	1161.62	581.818	425.68	1145.59	572.796	1161.62	580.81	-0.0003	0.64	572.79625,573.2999,573.80355,574.3072,574.81085,575.3145,575.81815,576.3218,580.81045,581.3141,581.81775,582.3214,582.82505,583.3287,583.83235,584.336	0.0,0.0,15939.484375,7606.88378906,0.0,0.0,0.0,0.0,0.0,0.0,31386.0742188,8784.45996094,0.0,0.0,0.0,0.0	0.25826	1145.59	1.0,0.59935742,0.036996508627	5.3e-07	3.2e-07	2e-08	0.0139919	0.00838614	0.00051765	2127.11	15939.5	0.133449	-0.431274	-0.336619	-0.422126	-0.717541
1198	1195	K.K[136.11]VGEDIAK[136.11].A	YDR418W	874.51	2	874.505	438.262	431.58	858.477	429.238	874.505	437.253	-0.0041	0.51	429.2385,429.74215,430.2458,430.74945,431.2531,431.75675,432.2604,432.76405,437.2527,437.75635,438.26,438.76365,439.2673,439.77095,440.2746,440.77825	0.0,0.0,35631.9609375,9482.16894531,0.0,0.0,0.0,0.0,0.0,2435.36010742,70357.7265625,14570.1474609,0.0,0.0,0.0,0.0	4.68834	858.477	1.0,0.46163084,0.0218128505477	9.64e-06	4.45e-06	2.1e-07	0.0186804	0.00862344	0.00040747	4741.7	35632	0.133074	-0.427053	-0.373979	-0.508415	-0.395811
1211	1207	R.HGQSEWNEK[136.11].N	YKL152C	1121.5	2	1121.5	561.756	436.07	1113.48	556.741	1121.5	560.748	-0.0028	0.49	556.74055,557.2442,557.74785,558.2515,558.75515,559.2588,559.76245,560.2661,560.74765,561.2513,561.75495,562.2586,562.76225,563.2659,563.76955,564.2732	0.0,0.0,12165.4160156,3558.25732422,1672.8190918,0.0,0.0,0.0,5572.75292969,2181.87670898,24769.3828125,7077.67871094,0.0,0.0,0.0,0.0	2.49666	1113.48	1.0,0.59236958,0.0383204046463	5.05e-06	2.99e-06	1.9e-07	0.00720248	0.00426653	0.000276	6077.64	12165.4	0.499583	-0.399193	-0.360712	-0.513876	-0.35137
1217	1213	R.HGQSEWNEK.N	YKL152C	1113.48	2	1113.48	557.749	438.13	1113.48	556.74	1121.49	560.747	-0.0031	0.49	556.7404,557.24405,557.7477,558.25135,558.755,559.25865,559.7623,560.26595,560.7475,561.25115,561.7548,562.25845,562.7621,563.26575,563.7694,564.27305	0.0,0.0,28203.7070312,10498.6396484,0.0,0.0,0.0,0.0,3041.16455078,0.0,48227.0507812,18868.2519531,4151.61962891,0.0,0.0,0.0	2.78405	1113.48	1.0,0.59236958,0.0383204046463	5.57e-06	3.3e-06	2.1e-07	0.00715157	0.00423637	0.00027405	6819.27	28203.7	0.241786	-0.366645	-0.513876	-0.35137	-0.3237
1274	1273	R.HGQSEWNEK[136.11].N	YKL152C	1121.5	2	1121.5	561.756	458.1	1113.48	556.741	1121.5	560.748	-0.0023	0.49	556.7408,557.24445,557.7481,558.25175,558.7554,559.25905,559.7627,560.26635,560.7479,561.25155,561.7552,562.25885,562.7625,563.26615,563.7698,564.27345	0.0,0.0,120118.265625,69247.0390625,0.0,0.0,0.0,0.0,4352.48681641,7386.76220703,264017.0625,117764.109375,0.0,0.0,0.0,0.0	2.05083	1113.48	1.0,0.59236958,0.0383204046463	4.15e-06	2.46e-06	1.6e-07	0.00720157	0.00426599	0.00027597	3257.05	120118	0.0271153	-0.159984	-0.131392	-0.178154	-0.170782
1282	1279	R.HGQSEWNEK.N	YKL152C	1113.48	2	1113.48	557.749	460.78	1113.48	556.741	1121.5	560.748	-0.0025	0.49	556.7407,557.24435,557.748,558.25165,558.7553,559.25895,559.7626,560.26625,560.7478,561.25145,561.7551,562.25875,562.7624,563.26605,563.7697,564.27335	0.0,0.0,120598.984375,44317.125,0.0,0.0,0.0,0.0,2703.14794922,8440.44433594,227216.25,126530.851562,0.0,0.0,0.0,0.0	2.24521	1113.48	1.0,0.59236958,0.0383204046463	4.49e-06	2.66e-06	1.7e-07	0.00715048	0.00423573	0.00027401	6899.72	120599	0.0572121	-0.183466	-0.178154	-0.170782	-0.204539
1295	1291	M.n[43.02]SQAVNAK[136.11].K	YOL040C	766.406	1	766.406	767.414	465.19	758.392	758.392	766.406	766.406	0	0.32	758.3922,759.3995,760.4068,761.4141,762.4214,763.4287,764.436,765.4433,766.4064,767.4137,768.421,769.4283,770.4356,771.4429,772.4502,773.4575	0.0,13611.7783203,0.0,0.0,0.0,0.0,0.0,0.0,0.0,26636.7597656,7740.24462891,0.0,0.0,0.0,0.0,0.0	0	758.392	1.0,0.369399,0.015915057944	0	0	0	0.0105674	0.00390357	0.00016818	3201.21	13611.8	0.235179	-1	-1	-1	-1
1301	1297	M.n[43.02]SAPEAQQQK.R	YGL123W	1027.49	2	1027.49	514.754	467.28	1027.49	513.746	1035.51	517.754	-0.0005	0.87	513.74645,514.2501,514.75375,515.2574,515.76105,516.2647,516.76835,517.272,517.75355,518.2572,518.76085,519.2645,519.76815,520.2718,520.77545,521.2791	0.0,0.0,25264.4121094,10442.2021484,0.0,0.0,0.0,1670.95910645,0.0,0.0,37656.1289062,15948.0761719,0.0,0.0,1448.54675293,0.0	0.486621	1027.49	1.0,0.5064421,0.0288635417689	9.7e-07	4.9e-07	3e-08	0.00774037	0.00392005	0.00022341	4591.91	25264.4	0.181754	-0.321344	-0.693166	-0.171826	-0.213047
1325	1321	K.AETAAQDVQQK[136.11].L	YOL109W	1195.59	2	1195.59	598.803	475.69	1187.58	593.788	1195.59	597.795	-0.0022	0.46	593.788,594.29165,594.7953,595.29895,595.8026,596.30625,596.8099,597.31355,597.7951,598.29875,598.8024,599.30605,599.8097,600.31335,600.817,601.32065	0.0,0.0,18652.7636719,4383.33789062,0.0,0.0,0.0,0.0,0.0,3105.19335938,37168.7695312,16495.9082031,0.0,0.0,0.0,0.0	1.84009	1187.58	1.0,0.60674394,0.0410765419273	3.72e-06	2.26e-06	1.5e-07	0.00675209	0.00409679	0.00027735	7912.68	18652.8	0.424209	-0.241542	-0.244255	-0.383536	-0.139702
1331	1326	M.n[43.02]SAPEAQQQK[136.11].R	YGL123W	1035.51	2	1035.51	518.761	477.67	1027.49	513.746	1035.51	517.753	-0.0022	0.87	513.7456,514.24925,514.7529,515.25655,515.7602,516.26385,516.7675,517.27115,517.7527,518.25635,518.76,519.26365,519.7673,520.27095,520.7746,521.27825	0.0,0.0,35360.7148438,14829.7255859,2907.32885742,0.0,0.0,0.0,0.0,2005.11816406,60006.8476562,22004.015625,0.0,0.0,0.0,0.0	2.12456	1027.49	1.0,0.5064421,0.0288635417689	4.3e-06	2.18e-06	1.2e-07	0.00780407	0.00395231	0.00022525	2086.31	35360.7	0.0590008	-0.252906	-0.299192	-0.237367	-0.214346
1335	1332	K.HIDASGSINRK.V	YOL121C	1196.63	3	1196.62	399.883	479.17	1196.62	398.874	1214.64	404.882	-0.0038	0.34	398.8741333,399.209899967,399.545666633,399.8814333,400.217199967,400.552966633,400.8887333,401.224499967,404.8816333,405.217399967,405.553166633,405.8889333,406.224699967,406.560466633,406.8962333,407.231999967	0.0,0.0,0.0,34148.5976562,19166.1835938,0.0,0.0,0.0,0.0,1731.38378906,5230.17919922,116962.429688,0.0,0.0,0.0,0.0	3.17559	1196.62	1.0,0.62816216,0.0476867736648	6.35e-06	3.99e-06	3e-07	0.014844	0.00932445	0.00070786	2868.17	34148.6	0.0839909	26.6301	16.9555	44.9947	25.6488
1339	1338	K.HIDASGSINR[166.11]K[136.11].V	YOL121C	1214.65	3	1214.65	405.89	480.67	1196.63	398.875	1214.65	404.883	-0.0003	0.34	398.8752667,399.211033367,399.546800033,399.8825667,400.218333367,400.554100033,400.8898667,401.225633367,404.8827667,405.218533367,405.554300033,405.8900667,406.225833367,406.561600033,406.8973667,407.233133367	0.0,0.0,0.0,56573.2304688,25871.2265625,0.0,0.0,0.0,0.0,0.0,11839.7587891,141621.40625,56196.4609375,0.0,0.0,0.0	0.246985	1196.63	1.0,0.62816216,0.0476867736648	5.1e-07	3.2e-07	2e-08	0.0150616	0.00946113	0.00071824	2156.61	56573.2	0.0381206	35.7046	44.9947	25.6488	46.6498
1341	1338	K.AETAAQDVQQK.L	YOL109W	1187.58	2	1187.58	594.796	481.27	1187.58	593.79	1195.59	597.797	0.001	0.46	593.7896,594.29325,594.7969,595.30055,595.8042,596.30785,596.8115,597.31515,597.7967,598.30035,598.804,599.30765,599.8113,600.31495,600.8186,601.32225	0.0,0.0,51931.8632812,18841.15625,6963.98339844,0.0,0.0,0.0,0.0,2290.36303711,103449.859375,46041.2109375,0.0,0.0,0.0,0.0	-0.84205	1187.58	1.0,0.60674394,0.0410765419273	-1.68e-06	-1.02e-06	-7e-08	0.00670143	0.00406605	0.00027527	5420.06	51931.9	0.104369	-0.599518	-0.748833	-0.311789	-0.734228
1360	1356	K.ISQVDESR[166.11].G	YJL167W	942.465	2	942.464	472.24	487.69	932.456	466.228	942.464	471.232	-0.0007	2.85	466.2278,466.73145,467.2351,467.73875,468.2424,468.74605,469.2497,469.75335,471.23195,471.7356,472.23925,472.7429,473.24655,473.7502,474.25385,474.7575	0.0,0.0,10093.8769531,4678.21044922,0.0,0.0,0.0,0.0,1779.47375488,0.0,28566.2539062,6736.85986328,2365.01123047,0.0,0.0,0.0	0.742733	932.456	1.0,0.46976136,0.0253011489238	1.51e-06	7.1e-07	4e-08	0.0107348	0.00504279	0.0002716	4214.19	10093.9	0.4175	-0.406826	-0.394936	-0.371453	-0.453126
1379	1374	R.HYGDLQGK[136.11].D	YKL152C	924.455	2	924.453	463.235	494.07	916.438	458.219	924.453	462.226	-0.0019	0.5	458.2192,458.72285,459.2265,459.73015,460.2338,460.73745,461.2411,461.74475,462.2263,462.72995,463.2336,463.73725,464.2409,464.74455,465.2482,465.75185	0.0,2510.94921875,18565.8300781,5615.28662109,1755.22167969,0.0,0.0,0.0,0.0,0.0,45684.0273438,14757.375,0.0,0.0,0.0,0.0	2.05527	916.438	1.0,0.499699,0.025663801	4.16e-06	2.08e-06	1.1e-07	0.00874911	0.00437192	0.00022454	2767.64	2510.95	1.10223	-0.438082	-0.688174	-0.365448	-0.431616
1384	1380	R.HYGDLQGK.D	YKL152C	916.44	2	916.445	459.227	495.85	916.445	458.223	924.46	462.23	0.0051	0.5	458.2227,458.72635,459.23,459.73365,460.2373,460.74095,461.2446,461.74825,462.2298,462.73345,463.2371,463.74075,464.2444,464.74805,465.2517,465.75535	0.0,1810.86437988,0.0,0.0,0.0,0.0,0.0,0.0,0.0,5274.13525391,0.0,0.0,0.0,0.0,0.0,0.0	-5.56501	916.445	1.0,0.499699,0.025663801	-1.11e-05	-5.56e-06	-2.9e-07	0.00865793	0.00432636	0.0002222	2515.23	1810.86	1.38897	-61.0361	-61.0361	-61.0361	-61.0361
1388	1386	K.AETAAQDVQQK[136.11].L	YOL109W	1195.59	2	1195.59	598.803	497.37	1187.58	593.788	1195.59	597.795	-0.0025	0.46	593.78785,594.2915,594.79515,595.2988,595.80245,596.3061,596.80975,597.3134,597.79495,598.2986,598.80225,599.3059,599.80955,600.3132,600.81685,601.3205	0.0,0.0,47072.1875,27000.8789062,0.0,0.0,0.0,0.0,0.0,3664.68945312,100199.195312,57677.0625,0.0,0.0,0.0,0.0	2.09101	1187.58	1.0,0.60674394,0.0410765419273	4.22e-06	2.56e-06	1.7e-07	0.00675259	0.0040971	0.00027737	6777.08	47072.2	0.143972	-0.171084	-0.243442	-0.0523532	-0.1815
1406	1404	K.AETAAQDVQQK.L	YOL109W	1187.58	2	1187.58	594.796	503.6	1187.58	593.789	1195.59	597.796	-0.0011	0.46	593.78855,594.2922,594.79585,595.2995,595.80315,596.3068,596.81045,597.3141,597.79565,598.2993,598.80295,599.3066,599.81025,600.3139,600.81755,601.3212	0.0,0.0,38242.0625,20243.5625,0.0,0.0,0.0,0.0,0.0,0.0,75276.71875,33963.8476562,0.0,0.0,0.0,0.0	0.926255	1187.58	1.0,0.60674394,0.0410765419273	1.85e-06	1.12e-06	8e-08	0.00670498	0.00406821	0.00027542	7753.24	38242.1	0.202741	-0.252288	-0.148317	-0.212981	-0.463854
1419	1416	K.GAQTYVK[136.11].K	YKL056C	773.416	2	773.416	387.715	507.99	765.402	382.701	773.416	386.708	-0.0002	0.39	382.70095,383.2046,383.70825,384.2119,384.71555,385.2192,385.72285,386.2265,386.70805,387.2117,387.71535,388.219,388.72265,389.2263,389.72995,390.2336	0.0,0.0,22076.453125,0.0,0.0,0.0,0.0,0.0,0.0,0.0,46047.1210938,8524.14160156,0.0,0.0,0.0,0.0	0.258593	765.402	1.0,0.4222767,0.0176369717447	5.3e-07	2.2e-07	1e-08	0.0104711	0.0044217	0.00018468	2276.82	22076.5	0.103134	-0.806028	-1	-0.703683	-0.659611
1441	1440	R.HYGDLQGK[136.11].D	YKL152C	924.455	2	924.452	463.235	515.65	916.438	458.219	924.452	462.226	-0.0024	0.5	458.21895,458.7226,459.22625,459.7299,460.23355,460.7372,461.24085,461.7445,462.22605,462.7297,463.23335,463.737,464.24065,464.7443,465.24795,465.7516	0.0,0.0,235135.171875,103844.140625,0.0,0.0,0.0,0.0,0.0,20705.6933594,458857.59375,223179.234375,0.0,0.0,0.0,0.0	2.59613	916.438	1.0,0.499699,0.025663801	5.26e-06	2.63e-06	1.4e-07	0.00875021	0.00437247	0.00022456	3191.53	235135	0.0135732	-0.289192	-0.110128	-0.056992	-0.70348
1447	1446	R.HYGDLQGK.D	YKL152C	916.44	2	916.439	459.227	517.67	916.439	458.219	924.453	462.226	-0.0016	0.5	458.21935,458.723,459.22665,459.7303,460.23395,460.7376,461.24125,461.7449,462.22645,462.7301,463.23375,463.7374,464.24105,464.7447,465.24835,465.752	0.0,0.0,215388.546875,100787.257812,0.0,0.0,0.0,0.0,0.0,10308.8808594,464820.71875,0.0,0.0,0.0,0.0,0.0	1.74589	916.439	1.0,0.499699,0.025663801	3.49e-06	1.74e-06	9e-08	0.00867262	0.0043337	0.00022257	4290.58	215389	0.0199202	-0.68397	-0.700554	-0.70348	-0.647306
1448	1446	R.YGATSTNPAK[136.11].S	YKL180W,YJL177W	1016.5	2	1016.5	509.258	517.97	1008.48	504.242	1016.5	508.25	-0.0027	0.61	504.24245,504.7461,505.24975,505.7534,506.25705,506.7607,507.26435,507.768,508.24955,508.7532,509.25685,509.7605,510.26415,510.7678,511.27145,511.7751	0.0,0.0,64473.7578125,28616.2519531,0.0,0.0,0.0,0.0,0.0,2654.53491211,127531.109375,43266.0507812,0.0,0.0,0.0,0.0	2.65617	1008.48	1.0,0.53685232,0.0296087845278	5.38e-06	2.89e-06	1.6e-07	0.00795215	0.00426913	0.00023545	2666.16	64473.8	0.0413527	-0.23329	-0.206038	-0.302643	-0.197704
1468	1464	R.DAAAYADK[136.11].V	YPL061W	831.385	2	831.387	416.7	524.77	823.373	411.686	831.387	415.693	0.0015	1.94	411.68635,412.19,412.69365,413.1973,413.70095,414.2046,414.70825,415.2119,415.69345,416.1971,416.70075,417.2044,417.70805,418.2117,418.71535,419.219	0.0,0.0,9678.05957031,0.0,0.0,1957.67895508,1892.65979004,0.0,0.0,0.0,19338.9316406,7753.01367188,0.0,0.0,0.0,0.0	-1.80422	823.373	1.0,0.43415922,0.0184887984551	-3.66e-06	-1.59e-06	-7e-08	0.00972972	0.00422425	0.00017989	4269.11	9678.06	0.441112	-0.651533	-0.638826	-0.384583	-1
1472	1470	R.YGATSTNPAK.S	YKL180W,YJL177W	1008.49	2	1008.49	505.251	526.3	1008.49	504.243	1016.5	508.25	-0.0014	0.61	504.2431,504.74675,505.2504,505.75405,506.2577,506.76135,507.265,507.76865,508.2502,508.75385,509.2575,509.76115,510.2648,510.76845,511.2721,511.77575	0.0,0.0,77619.734375,34478.1679688,0.0,0.0,0.0,0.0,0.0,2342.38525391,119539.359375,47342.40625,0.0,0.0,0.0,0.0	1.38822	1008.49	1.0,0.53685232,0.0296087845278	2.78e-06	1.49e-06	8e-08	0.00788689	0.00423409	0.00023352	2999.25	77619.7	0.0386403	-0.595829	-0.631102	-0.22698	-1
1489	1488	K.LGVHEDTQNR[166.11].A	YPL240C	1177.57	3	1177.57	393.531	532.12	1167.56	389.187	1177.57	392.523	-0.0031	0.65	389.1867,389.522466667,389.858233333,390.194,390.529766667,390.865533333,391.2013,391.537066667,392.5228,392.858566667,393.194333333,393.5301,393.865866667,394.201633333,394.5374,394.873166667	0.0,0.0,0.0,127386.3125,52943.7890625,0.0,0.0,0.0,0.0,0.0,9034.68457031,207657.625,112724.265625,0.0,0.0,0.0	2.63254	1167.56	1.0,0.60006758,0.0424783113471	5.33e-06	3.2e-06	2.3e-07	0.00857731	0.00514697	0.00036435	18929.2	127386	0.148597	41.9346	27.3885	60.8	48.6799
1505	1500	K.LGVHEDTQNR.A	YPL240C	1167.56	3	1167.56	390.195	537.43	1167.56	389.188	1177.57	392.524	-0.0004	0.65	389.1876,389.523366667,389.859133333,390.1949,390.530666667,390.866433333,391.2022,391.537966667,392.5237,392.859466667,393.195233333,393.531,393.866766667,394.202533333,394.5383,394.874066667	0.0,0.0,0.0,114606.171875,43881.34375,0.0,0.0,0.0,0.0,0.0,16189.4794922,207295.21875,104823.273438,0.0,0.0,0.0	0.342594	1167.56	1.0,0.60006758,0.0424783113471	6.9e-07	4.1e-07	3e-08	0.00849979	0.00510045	0.00036106	15412.2	114606	0.134479	44.3788	48.6799	32.1352	65.4276
1509	1506	R.HYGDLQGK[136.11].D	YKL152C	924.455	2	924.453	463.235	538.89	916.438	458.219	924.453	462.226	-0.0018	0.5	458.21925,458.7229,459.22655,459.7302,460.23385,460.7375,461.24115,461.7448,462.22635,462.73,463.23365,463.7373,464.24095,464.7446,465.24825,465.7519	0.0,0.0,29287.3945312,13718.6005859,0.0,0.0,17205.8007812,0.0,0.0,0.0,82216.0078125,22324.4414062,0.0,0.0,0.0,0.0	1.94709	916.438	1.0,0.499699,0.025663801	3.95e-06	1.97e-06	1e-07	0.00874889	0.00437181	0.00022453	9123.86	29287.4	0.311529	-0.414848	-0.400208	-0.353118	-0.528291
1514	1512	R.YGATSTNPAK[136.11].S	YKL180W,YJL177W	1016.5	2	1016.5	509.258	540.67	1008.49	504.244	1016.5	508.251	-0.0001	0.61	504.24375,504.7474,505.25105,505.7547,506.25835,506.762,507.26565,507.7693,508.25085,508.7545,509.25815,509.7618,510.26545,510.7691,511.27275,511.7764	0.0,0.0,21107.5703125,7920.27441406,0.0,0.0,0.0,0.0,0.0,0.0,39058.0234375,12925.1162109,0.0,0.0,0.0,0.0	0.0983766	1008.49	1.0,0.53685232,0.0296087845278	2e-07	1.1e-07	1e-08	0.00794695	0.00426634	0.0002353	2463.15	21107.6	0.116695	-0.664433	-1	-0.354633	-0.442399
1535	1530	K.LADSTGDVK[136.11].H	YDL185W	912.464	2	912.465	457.24	547.69	904.451	452.226	912.465	456.233	0.001	0.55	452.2256,452.72925,453.2329,453.73655,454.2402,454.74385,455.2475,455.75115,456.2327,456.73635,457.24,457.74365,458.2473,458.75095,459.2546,459.75825	0.0,0.0,15352.0585938,0.0,0.0,0.0,0.0,0.0,0.0,0.0,26732.2050781,0.0,0.0,0.0,0.0,0.0	-1.09593	904.451	1.0,0.46087796,0.0214770251933	-2.22e-06	-1.02e-06	-5e-08	0.00885862	0.00408274	0.00019026	9023.04	15352.1	0.587741	-1	-1	-1	-1
1555	1554	K.LGVHEDTQNR[166.11].A	YPL240C	1177.57	3	1177.57	393.531	554.92	1167.56	389.187	1177.57	392.523	-0.0019	0.65	389.1871,389.522866667,389.858633333,390.1944,390.530166667,390.865933333,391.2017,391.537466667,392.5232,392.858966667,393.194733333,393.5305,393.866266667,394.202033333,394.5378,394.873566667	0.0,0.0,0.0,18480.5644531,8973.91113281,0.0,0.0,0.0,0.0,0.0,1629.66027832,26391.2089844,15058.265625,0.0,0.0,0.0	1.61349	1167.56	1.0,0.60006758,0.0424783113471	3.27e-06	1.96e-06	1.4e-07	0.00857524	0.00514572	0.00036426	4624.03	18480.6	0.250211	133.46	-50.9944	44.8856	-50.9944
1583	1578	K.APSGLDQSR[166.11].L	YKL182W	939.465	2	939.463	470.74	564.36	929.455	464.728	939.463	469.732	-0.0015	0.19	464.72755,465.2312,465.73485,466.2385,466.74215,467.2458,467.74945,468.2531,469.7317,470.23535,470.739,471.24265,471.7463,472.24995,472.7536,473.25725	0.0,0.0,6674.97509766,2293.15991211,0.0,0.0,0.0,0.0,0.0,0.0,17433.8339844,7969.02246094,0.0,0.0,0.0,0.0	1.59665	929.455	1.0,0.47133922,0.0258936448027	3.25e-06	1.53e-06	8e-08	0.0107712	0.00507687	0.0002789	8466.24	6674.98	1.26835	-0.299337	-0.35338	-0.0969113	-0.474299
1601	1596	K.LADSTGDVK[136.11].H	YDL185W	912.464	2	912.465	457.24	570.61	904.451	452.226	912.465	456.233	0.001	0.55	452.2256,452.72925,453.2329,453.73655,454.2402,454.74385,455.2475,455.75115,456.2327,456.73635,457.24,457.74365,458.2473,458.75095,459.2546,459.75825	0.0,0.0,8608.51074219,0.0,0.0,0.0,0.0,0.0,0.0,0.0,19395.7304688,0.0,0.0,0.0,0.0,0.0	-1.09593	904.451	1.0,0.46087796,0.0214770251933	-2.22e-06	-1.02e-06	-5e-08	0.00885862	0.00408274	0.00019026	2921.17	8608.51	0.339336	-0.910649	-1	-1	-0.674923
1641	1638	K.TAEQVAAER.A	YGL076C	973.483	2	973.482	487.749	584.47	973.482	486.741	983.49	491.745	-0.0007	0.53	486.74105,487.2447,487.74835,488.252,488.75565,489.2593,489.76295,490.2666,491.7452,492.24885,492.7525,493.25615,493.7598,494.26345,494.7671,495.27075	0.0,0.0,17434.6347656,9015.70019531,0.0,0.0,0.0,0.0,0.0,0.0,33943.6640625,11494.8798828,0.0,0.0,0.0,0.0	0.719068	973.482	1.0,0.49604758,0.0284955179675	1.44e-06	7.1e-07	4e-08	0.0101777	0.00504865	0.00029002	3261.7	17434.6	0.187082	-0.35353	-0.359256	-0.195224	-0.43569
1676	1674	K.TAEQVAAER[166.11].A	YGL076C	983.491	2	983.489	492.753	596.53	973.481	486.74	983.489	491.745	-0.0019	0.53	486.74045,487.2441,487.74775,488.2514,488.75505,489.2587,489.76235,490.266,491.7446,492.24825,492.7519,493.25555,493.7592,494.26285,494.7665,495.27015	0.0,0.0,90801.1953125,36483.6679688,0.0,0.0,0.0,0.0,0.0,4040.70507812,178566.9375,55291.0507812,0.0,0.0,0.0,0.0	1.93189	973.481	1.0,0.49604758,0.0284955179675	3.92e-06	1.95e-06	1.1e-07	0.0102849	0.00510178	0.00029307	10223.9	90801.2	0.112596	-0.29406	-0.329145	-0.313163	-0.243285
1679	1674	R.EVLGEQGK[136.11].D	YAL038W	866.459	2	866.46	434.237	597.43	858.445	429.223	866.46	433.23	0.0007	0.48	429.2227,429.72635,430.23,430.73365,431.2373,431.74095,432.2446,432.74825,433.2298,433.73345,434.2371,434.74075,435.2444,435.74805,436.2517,436.75535	0.0,0.0,8608.59765625,0.0,0.0,0.0,0.0,0.0,0.0,0.0,19345.1269531,4500.62060547,0.0,0.0,0.0,0.0	-0.807886	858.445	1.0,0.44874448,0.0204446609621	-1.64e-06	-7.4e-07	-3e-08	0.00933407	0.00418861	0.00019083	4476.45	8608.6	0.519998	-0.866806	-1	-0.641216	-1
1707	1704	K.TAEQVAAER.A	YGL076C	973.483	2	973.482	487.749	607	973.482	486.741	983.491	491.745	-0.0004	0.53	486.7412,487.24485,487.7485,488.25215,488.7558,489.25945,489.7631,490.26675,491.74535,492.249,492.75265,493.2563,493.75995,494.2636,494.76725,495.2709	0.0,0.0,126190.007812,34820.4023438,0.0,0.0,0.0,0.0,0.0,0.0,201732.375,84207.84375,0.0,0.0,0.0,0.0	0.410896	973.482	1.0,0.49604758,0.0284955179675	8.2e-07	4.1e-07	2e-08	0.0101771	0.00504834	0.00029	5199.22	126190	0.0412015	-0.675737	-0.763531	-0.268262	-1
1709	1704	R.EVLGEQGK.D	YAL038W	858.445	2	858.444	430.23	607.59	858.444	429.222	866.459	433.229	-0.0003	0.48	429.2222,429.72585,430.2295,430.73315,431.2368,431.74045,432.2441,432.74775,433.2293,433.73295,434.2366,434.74025,435.2439,435.74755,436.2512,436.75485	2067.19116211,0.0,28801.609375,10461.1064453,0.0,0.0,0.0,0.0,0.0,0.0,88510.8515625,19735.7714844,0.0,0.0,0.0,0.0	0.349469	858.444	1.0,0.44874448,0.0204446609621	7e-07	3.1e-07	1e-08	0.00925007	0.00415092	0.00018911	5463.21	2067.19	2.64282	-0.354599	-0.260454	-0.426387	-0.346913
1711	1710	K.SGDAALVK[136.11].F	YBR118W	767.427	2	767.425	384.721	608.47	759.411	379.705	767.425	383.712	-0.0018	0.54	379.7054,380.20905,380.7127,381.21635,381.72,382.22365,382.7273,383.23095,383.7125,384.21615,384.7198,385.22345,385.7271,386.23075,386.7344,387.23805	0.0,6798.26318359,228286.25,74781.1171875,0.0,0.0,0.0,0.0,4816.93359375,15597.90625,452553.0625,119038.0,0.0,0.0,0.0,0.0	2.3455	759.411	1.0,0.39924678,0.0162851238801	4.77e-06	1.9e-06	8e-08	0.0105579	0.00421523	0.00017194	3239.97	6798.26	0.476588	-0.346269	-0.407537	-0.286965	-0.34985
1730	1728	K.VHFDQAGK[136.11].K	YMR142C,YDL082W	908.46	2	908.461	455.237	614.67	900.447	450.224	908.461	454.231	0.0018	1.04	450.22355,450.7272,451.23085,451.7345,452.23815,452.7418,453.24545,453.7491,454.23065,454.7343,455.23795,455.7416,456.24525,456.7489,457.25255,457.7562	0.0,0.0,12340.9316406,4137.63623047,0.0,0.0,0.0,0.0,0.0,0.0,29883.0722656,4555.484375,0.0,0.0,0.0,0.0	-1.98138	900.447	1.0,0.5008844,0.02624523636	-4.02e-06	-2.01e-06	-1.1e-07	0.00889623	0.00445598	0.00023348	3680.81	12340.9	0.29826	-0.690687	-0.831313	-0.588965	-0.576787
1743	1740	K.TAEQVAAER[166.11].A	YGL076C	983.491	2	983.488	492.753	619.01	973.479	486.74	983.488	491.744	-0.0035	0.53	486.73965,487.2433,487.74695,488.2506,488.75425,489.2579,489.76155,490.2652,491.7438,492.24745,492.7511,493.25475,493.7584,494.26205,494.7657,495.26935	0.0,0.0,71252.2421875,26387.2519531,0.0,2796.38818359,3159.00097656,0.0,0.0,0.0,141162.25,39788.5234375,0.0,0.0,0.0,0.0	3.55875	973.479	1.0,0.49604758,0.0284955179675	7.23e-06	3.59e-06	2.1e-07	0.0102882	0.00510343	0.00029317	5212.88	71252.2	0.073161	-0.320993	-0.348303	-0.371954	-0.231724
1773	1770	R.EVLGEQGK.D	YAL038W	858.445	2	858.442	430.23	629.18	858.442	429.221	866.457	433.228	-0.0022	0.48	429.22125,429.7249,430.22855,430.7322,431.23585,431.7395,432.24315,432.7468,433.22835,433.732,434.23565,434.7393,435.24295,435.7466,436.25025,436.7539	0.0,0.0,89804.078125,45851.5117188,0.0,0.0,0.0,0.0,0.0,6148.52685547,185453.515625,66494.9140625,0.0,0.0,0.0,0.0	2.56277	858.442	1.0,0.44874448,0.0204446609621	5.13e-06	2.3e-06	1e-07	0.00925452	0.00415291	0.00018921	6077.15	89804.1	0.0676712	-0.25579	-0.269099	-0.090462	-0.395372
1775	1770	K.TAEQVAAER.A	YGL076C	973.483	2	973.484	487.749	629.75	973.484	486.742	983.493	491.746	0.0015	0.53	486.74215,487.2458,487.74945,488.2531,488.75675,489.2604,489.76405,490.2677,491.7463,492.24995,492.7536,493.25725,493.7609,494.26455,494.7682,495.27185	0.0,0.0,29466.5273438,0.0,0.0,0.0,0.0,0.0,0.0,0.0,48182.2265625,0.0,0.0,0.0,0.0,0.0	-1.54086	973.484	1.0,0.49604758,0.0284955179675	-3.08e-06	-1.53e-06	-9e-08	0.0101732	0.00504639	0.00028989	4970.44	29466.5	0.168681	-1	-1	-1	-1
1777	1776	K.SGDAALVK[136.11].F	YBR118W	767.427	2	767.425	384.721	630.64	759.411	379.705	767.425	383.712	-0.002	0.54	379.7053,380.20895,380.7126,381.21625,381.7199,382.22355,382.7272,383.23085,383.7124,384.21605,384.7197,385.22335,385.727,386.23065,386.7343,387.23795	0.0,3538.66918945,213020.328125,64803.1171875,0.0,0.0,0.0,0.0,0.0,14837.28125,413964.5625,106831.421875,3094.33837891,0.0,0.0,0.0	2.60611	759.411	1.0,0.39924678,0.0162851238801	5.3e-06	2.11e-06	9e-08	0.0105585	0.00421544	0.00017195	4318.04	3538.67	1.22024	-0.349174	-0.367348	-0.314344	-0.3634
1816	1812	K.DPEPTSTVDR[166.11].E	YOR388C,YPL276W	1125.52	2	1125.52	563.766	643.33	1115.51	557.757	1125.52	562.761	0.0053	0.91	557.75735,558.261,558.76465,559.2683,559.77195,560.2756,560.77925,561.2829,562.7615,563.26515,563.7688,564.27245,564.7761,565.27975,565.7834,566.28705	0.0,0.0,7807.36376953,2862.93994141,0.0,0.0,0.0,0.0,0.0,0.0,19613.5058594,2815.15283203,0.0,0.0,0.0,0.0	-4.70894	1115.51	1.0,0.56493802,0.0340952844824	-9.54e-06	-5.39e-06	-3.3e-07	0.00896237	0.00506318	0.00030557	44467.7	7807.36	5.69561	-0.420928	-0.0152314	-0.633461	-0.500128
1839	1836	R.EVLGEQGK.D	YAL038W	858.445	2	858.444	430.23	651.11	858.444	429.222	866.458	433.229	-0.001	0.48	429.22185,429.7255,430.22915,430.7328,431.23645,431.7401,432.24375,432.7474,433.22895,433.7326,434.23625,434.7399,435.24355,435.7472,436.25085,436.7545	0.0,0.0,26069.71875,10300.7138672,0.0,0.0,0.0,0.0,0.0,0.0,73355.8203125,16809.6210938,0.0,0.0,0.0,0.0	1.1649	858.444	1.0,0.44874448,0.0204446609621	2.33e-06	1.05e-06	5e-08	0.00925171	0.00415165	0.00018915	3124.33	26069.7	0.119845	-0.570089	-0.636888	-0.392372	-0.654871
1843	1842	K.SGDAALVK[136.11].F	YBR118W	767.427	2	767.425	384.721	652.57	759.411	379.706	767.425	383.713	-0.0014	0.54	379.7056,380.20925,380.7129,381.21655,381.7202,382.22385,382.7275,383.23115,383.7127,384.21635,384.72,385.22365,385.7273,386.23095,386.7346,387.23825	0.0,0.0,54795.359375,15394.2490234,0.0,0.0,0.0,0.0,0.0,0.0,121513.5,16195.2060547,0.0,0.0,0.0,0.0	1.82428	759.411	1.0,0.39924678,0.0162851238801	3.71e-06	1.48e-06	6e-08	0.0105569	0.0042148	0.00017192	4903.26	54795.4	0.089483	-0.487285	-0.297822	-0.551227	-0.604413
1893	1890	K.DPEPTSTVDR[166.11].E	YOR388C,YPL276W	1125.52	2	1125.53	563.766	668.94	1115.52	557.759	1125.53	562.763	0.0077	0.89	557.75855,558.2622,558.76585,559.2695,559.77315,560.2768,560.78045,561.2841,562.7627,563.26635,563.77,564.27365,564.7773,565.28095,565.7846,566.28825	0.0,0.0,9406.07714844,5283.515625,1666.62243652,0.0,0.0,0.0,0.0,0.0,15403.8125,3194.67163086,0.0,0.0,0.0,0.0	-6.8413	1115.52	1.0,0.56493802,0.0340952844824	-1.39e-05	-7.83e-06	-4.7e-07	0.00895803	0.00506073	0.00030543	9733.06	9406.08	1.03476	-0.447833	-0.578419	-0.395109	-0.266612
1911	1908	K.SGDAALVK[136.11].F	YBR118W	767.427	2	767.425	384.721	674.97	759.411	379.706	767.425	383.713	-0.0014	0.46	379.7056,380.20925,380.7129,381.21655,381.7202,382.22385,382.7275,383.23115,383.7127,384.21635,384.72,385.22365,385.7273,386.23095,386.7346,387.23825	2247.5949707,0.0,19624.8359375,3603.65356445,0.0,0.0,0.0,0.0,2991.18212891,0.0,37027.1953125,10468.5595703,0.0,0.0,0.0,0.0	1.82428	759.411	1.0,0.39924678,0.0162851238801	3.71e-06	1.48e-06	6e-08	0.0105569	0.0042148	0.00017192	3286.35	2247.59	1.46216	-0.179655	0.231433	-0.377835	-0.389174
1948	1944	K.IIENAEGSR[166.11].T	YJR045C	997.507	2	997.506	499.761	687.15	987.498	493.749	997.506	498.753	-0.0004	0.31	493.74905,494.2527,494.75635,495.26,495.76365,496.2673,496.77095,497.2746,498.7532,499.25685,499.7605,500.26415,500.7678,501.27145,501.7751,502.27875	0.0,0.0,6716.66210938,0.0,0.0,0.0,0.0,0.0,0.0,0.0,27299.3300781,0.0,0.0,0.0,0.0,0.0	0.401	987.498	1.0,0.50743706,0.0293592810955	8.1e-07	4.1e-07	2e-08	0.0101358	0.00514329	0.00029758	179880	6716.66	26.7811	-0.766296	-1	-1	-0.399819
1977	1974	K.SGDAALVK[136.11].F	YBR118W	767.427	2	767.425	384.721	696.89	759.411	379.706	767.425	383.713	-0.0014	0.46	379.7056,380.20925,380.7129,381.21655,381.7202,382.22385,382.7275,383.23115,383.7127,384.21635,384.72,385.22365,385.7273,386.23095,386.7346,387.23825	0.0,2828.10253906,13345.3164062,8915.53125,0.0,0.0,0.0,0.0,0.0,0.0,38940.7460938,6143.99707031,0.0,0.0,0.0,0.0	1.82428	759.411	1.0,0.39924678,0.0162851238801	3.71e-06	1.48e-06	6e-08	0.0105569	0.0042148	0.00017192	11440.2	2828.1	4.04519	-0.379682	-0.267584	-0.278587	-0.591655
1990	1986	K.DTDAEGKPLER.A	YDR385W	1229.59	3	1229.58	410.87	700.96	1229.58	409.862	1247.61	415.869	-0.004	0.5	409.8616,410.197366667,410.533133333,410.8689,411.204666667,411.540433333,411.8762,412.211966667,415.8691,416.204866667,416.540633333,416.8764,417.212166667,417.547933333,417.8837,418.219466667	0.0,0.0,0.0,23034.3105469,7593.92431641,6064.55273438,0.0,0.0,0.0,0.0,3264.19238281,41995.0117188,14534.5244141,0.0,0.0,0.0	3.25312	1229.58	1.0,0.62802602,0.0422011184061	6.51e-06	4.09e-06	2.7e-07	0.0144522	0.00907633	0.0006099	63296.4	23034.3	2.74792	27.8954	13.0674	30.7217	-48.7687
1997	1992	R.AR[166.11]DDADEDEEDPDTR[166.11].S	YBR127C	1767.69	3	1767.69	590.238	703.27	1747.67	582.556	1767.69	589.229	-0.0077	0.68	582.5564,582.892166667,583.227933333,583.5637,583.899466667,584.235233333,584.571,584.906766667,589.2285667,589.564333367,589.900100033,590.2358667,590.571633367,590.907400033,591.2431667,591.578933367	0.0,0.0,0.0,6711.57080078,7733.59472656,3560.20043945,0.0,0.0,0.0,0.0,0.0,24386.75,13528.421875,10210.1123047,2822.66064453,0.0	4.35596	1747.67	1.0,0.83682074,0.0796787299703	8.86e-06	7.42e-06	7.1e-07	0.0114621	0.00959174	0.00091329	11842.9	6711.57	1.76456	-36.85	-36.85	-36.85	-36.85
2007	2004	K.DTDAEGK[136.11]PLER[166.11].A	YDR385W	1247.61	3	1247.61	416.878	706.75	1229.59	409.862	1247.61	415.87	-0.0024	0.5	409.8621,410.197866667,410.533633333,410.8694,411.205166667,411.540933333,411.8767,412.212466667,415.8696,416.205366667,416.541133333,416.8769,417.212666667,417.548433333,417.8842,418.219966667	0.0,0.0,0.0,12175.2890625,6769.61083984,0.0,0.0,0.0,0.0,0.0,0.0,32658.7929688,16493.296875,0.0,0.0,0.0	1.92368	1229.59	1.0,0.62802602,0.0422011184061	3.93e-06	2.47e-06	1.7e-07	0.0146613	0.00920768	0.00061872	24335.8	12175.3	1.99879	49.062	-48.7687	-48.7687	13.2493
2020	2016	K.NVIVSNR.V	YLR340W	800.45	2	800.449	401.233	710.98	800.449	400.224	810.457	405.229	-0.0015	0.57	400.22445,400.7281,401.23175,401.7354,402.23905,402.7427,403.24635,403.75,405.2286,405.73225,406.2359,406.73955,407.2432,407.74685,408.2505,408.75415	0.0,0.0,42238.890625,13947.5185547,0.0,0.0,0.0,0.0,0.0,0.0,75260.8984375,19231.0332031,0.0,0.0,0.0,0.0	1.87394	800.449	1.0,0.4229664,0.0216100169208	3.75e-06	1.59e-06	8e-08	0.0123527	0.00522478	0.00026694	8710.91	42238.9	0.20623	-0.439294	-0.49231	-0.332403	-0.487748
2023	2022	K.NVIVSNR[166.11].V	YLR340W	810.459	2	810.458	406.237	712.11	800.45	400.225	810.458	405.229	-0.0005	0.57	400.22495,400.7286,401.23225,401.7359,402.23955,402.7432,403.24685,403.7505,405.2291,405.73275,406.2364,406.74005,407.2437,407.74735,408.251,408.75465	0.0,4464.84814453,42238.5507812,15164.2890625,0.0,0.0,0.0,0.0,0.0,2930.85986328,91932.609375,13905.9599609,0.0,0.0,0.0,0.0	0.616935	800.45	1.0,0.4229664,0.0216100169208	1.26e-06	5.3e-07	3e-08	0.0125046	0.00528903	0.00027022	10355.4	4464.85	2.31931	-0.545803	-0.613046	-0.487748	-0.544915
2031	2028	K.C[143.00]GGIDKR.T	YBR118W	787.365	2	787.363	394.69	714.66	787.363	393.682	805.386	402.693	-0.0013	0.43	393.68165,394.1853,394.68895,395.1926,395.69625,396.1999,396.70355,397.2072,402.6929,403.19655,403.7002,404.20385,404.7075,405.21115,405.7148,406.21845	0.0,0.0,58316.34375,13453.1894531,0.0,0.0,0.0,0.0,0.0,5766.90917969,124467.601562,19566.8886719,0.0,0.0,0.0,0.0	1.65108	787.363	1.0,0.38102922,0.0201061237265	3.3e-06	1.26e-06	7e-08	0.0223808	0.00852773	0.00044999	4780.22	58316.3	0.0819704	-0.510615	-0.412672	-0.525887	-0.566115
2059	2058	K.C[143.00]GGIDK[136.11]R[166.11].T	YBR118W	805.387	2	805.385	403.701	723.74	787.363	393.681	805.385	402.693	-0.0017	0.43	393.68145,394.1851,394.68875,395.1924,395.69605,396.1997,396.70335,397.207,402.6927,403.19635,403.7,404.20365,404.7073,405.21095,405.7146,406.21825	0.0,0.0,79785.2421875,32173.4296875,0.0,0.0,0.0,0.0,0.0,11149.6162109,187863.59375,29405.3085938,0.0,0.0,0.0,0.0	2.11079	787.363	1.0,0.38102922,0.0201061237265	4.37e-06	1.66e-06	9e-08	0.0228941	0.00872331	0.00046031	13501.5	79785.2	0.169223	-0.476024	-0.421175	-0.39618	-0.641981
2098	2094	K.C[143.00]GGIDKR.T	YBR118W	787.365	2	787.364	394.69	736.53	787.364	393.682	805.387	402.693	-0.0004	0.43	393.6821,394.18575,394.6894,395.19305,395.6967,396.20035,396.704,397.20765,402.69335,403.197,403.70065,404.2043,404.70795,405.2116,405.71525,406.2189	0.0,0.0,54071.3203125,11602.5234375,0.0,0.0,0.0,0.0,0.0,8382.88867188,111042.796875,18014.0019531,0.0,0.0,0.0,5727.76074219	0.508024	787.364	1.0,0.38102922,0.0201061237265	1.02e-06	3.9e-07	2e-08	0.0223785	0.00852685	0.00044994	46708.5	54071.3	0.863832	-0.674198	-0.80578	-0.529249	-0.681406
2291	2286	K.YVLEHHPR[166.11].Y	YCR012W	1059.55	2	1059.55	530.782	800.26	1049.54	524.769	1059.55	529.773	-0.0027	0.89	524.76895,525.2726,525.77625,526.2799,526.78355,527.2872,527.79085,528.2945,529.7731,530.27675,530.7804,531.28405,531.7877,532.29135,532.795,533.29865	0.0,0.0,20701.7421875,13786.2392578,0.0,0.0,0.0,0.0,0.0,0.0,37062.4882812,14021.8330078,0.0,0.0,0.0,0.0	2.54825	1049.54	1.0,0.60065314,0.0374516900374	5.17e-06	3.11e-06	1.9e-07	0.00954108	0.00573088	0.00035733	6536.77	20701.7	0.31576	-0.438012	-0.538675	-0.198528	-0.594718
2300	2298	K.HIDASGSINR[166.11].K	YOL121C	1078.54	2	1078.54	540.277	803.3	1068.53	534.264	1078.54	539.268	-0.0033	0.88	534.26395,534.7676,535.27125,535.7749,536.27855,536.7822,537.28585,537.7895,539.2681,539.77175,540.2754,540.77905,541.2827,541.78635,542.29,542.79365	0.0,0.0,38296.7734375,9991.57617188,0.0,0.0,0.0,0.0,0.0,0.0,66467.2890625,22067.75,0.0,0.0,0.0,0.0	3.05969	1068.53	1.0,0.55212728,0.0371676691939	6.21e-06	3.43e-06	2.3e-07	0.00937264	0.00517489	0.00034836	6790.63	38296.8	0.177316	-0.427505	-0.402836	-0.445754	-0.422291
2307	2304	K.HIDASGSINR.K	YOL121C	1068.53	2	1068.53	535.273	805.62	1068.53	534.265	1078.54	539.269	-0.0013	0.88	534.26495,534.7686,535.27225,535.7759,536.27955,536.7832,537.28685,537.7905,539.2691,539.77275,540.2764,540.78005,541.2837,541.78735,542.291,542.79465	0.0,0.0,63583.484375,19275.0292969,0.0,0.0,0.0,0.0,0.0,0.0,84161.3984375,27851.0019531,0.0,0.0,0.0,0.0	1.21662	1068.53	1.0,0.55212728,0.0371676691939	2.43e-06	1.34e-06	9e-08	0.00928194	0.00512481	0.00034499	8526.3	63583.5	0.134096	-0.431218	-0.618489	-0.422291	-0.339348
2313	2310	K.ALNEEAEAR[166.11].R	YBL027W	1011.49	2	1011.48	506.75	807.72	1001.47	500.736	1011.48	505.74	-0.0058	0.47	500.73595,501.2396,501.74325,502.2469,502.75055,503.2542,503.75785,504.2615,505.7401,506.24375,506.7474,507.25105,507.7547,508.25835,508.762,509.26565	0.0,0.0,14693.9658203,0.0,0.0,0.0,0.0,0.0,0.0,0.0,47548.09375,16380.0244141,0.0,0.0,0.0,0.0	5.73414	1001.47	1.0,0.50594018,0.0286168824383	1.16e-05	5.89e-06	3.3e-07	0.0100052	0.00506205	0.00028632	21980	14694	1.49585	-0.0270984	0.150185	-0.479847	0.191346
2330	2327	K.ALNEEAEAR.R	YBL027W	1001.48	2	1001.47	501.746	813.1	1001.47	500.736	1011.48	505.74	-0.0051	0.47	500.73635,501.24,501.74365,502.2473,502.75095,503.2546,503.75825,504.2619,505.7405,506.24415,506.7478,507.25145,507.7551,508.25875,508.7624,509.26605	0.0,0.0,111228.585938,33191.0390625,7601.67285156,0.0,0.0,0.0,0.0,0.0,197906.28125,58350.8359375,0.0,0.0,0.0,0.0	5.09247	1001.47	1.0,0.50594018,0.0286168824383	1.02e-05	5.15e-06	2.9e-07	0.00990488	0.00501128	0.00028345	11608.3	111229	0.104364	-0.365972	-0.258851	-0.414708	-0.388232
2343	2339	R.HYGDLQGK[136.11].D	YKL152C	924.455	2	924.458	463.235	817.32	916.444	458.222	924.458	462.229	0.0035	0.52	458.2219,458.72555,459.2292,459.73285,460.2365,460.74015,461.2438,461.74745,462.229,462.73265,463.2363,463.73995,464.2436,464.74725,465.2509,465.75455	0.0,0.0,24787.7949219,6395.04052734,0.0,0.0,0.0,0.0,0.0,0.0,39881.203125,0.0,0.0,0.0,0.0,0.0	-3.78602	916.444	1.0,0.499699,0.025663801	-7.67e-06	-3.83e-06	-2e-07	0.00873722	0.00436598	0.00022423	156868	24787.8	6.32842	-0.640263	-0.337191	-0.802103	-1
2356	2351	K.AADEAFAK.K	YDL229W	821.392	2	821.39	411.703	821.5	821.39	410.695	829.404	414.702	-0.0017	0.36	410.6951,411.19875,411.7024,412.20605,412.7097,413.21335,413.717,414.22065,414.7022,415.20585,415.7095,416.21315,416.7168,417.22045,417.7241,418.22775	0.0,0.0,60767.5429688,28639.7070312,0.0,0.0,0.0,0.0,0.0,0.0,121037.835938,22461.90625,0.0,0.0,0.0,0.0	2.06966	821.39	1.0,0.4451767,0.0189754460787	4.14e-06	1.84e-06	8e-08	0.00966674	0.00430341	0.00018343	9774.01	60767.5	0.160843	-0.304501	0.0295064	-0.368613	-0.403653
2367	2363	K.HIDASGSINR[166.11].K	YOL121C	1078.54	2	1078.54	540.277	825.09	1068.53	534.264	1078.54	539.268	-0.0028	0.86	534.2642,534.76785,535.2715,535.77515,536.2788,536.78245,537.2861,537.78975,539.26835,539.772,540.27565,540.7793,541.28295,541.7866,542.29025,542.7939	0.0,0.0,31706.1445312,11689.1054688,0.0,0.0,0.0,0.0,0.0,0.0,56830.1015625,34908.2265625,0.0,0.0,0.0,0.0	2.5961	1068.53	1.0,0.55212728,0.0371676691939	5.27e-06	2.91e-06	2e-07	0.0093717	0.00517437	0.00034832	8697.76	31706.1	0.274324	-0.135707	-0.238127	-0.0467633	-0.101878
2368	2363	K.GHGFEGVTHR.W	YOR063W	1095.52	3	1095.52	366.181	825.4	1095.52	365.173	1105.53	368.509	-0.0017	0.57	365.1731,365.508866667,365.844633333,366.1804,366.516166667,366.851933333,367.1877,367.523466667,368.5092,368.844966667,369.180733333,369.5165,369.852266667,370.188033333,370.5238,370.859566667	0.0,0.0,0.0,69918.4375,45782.0546875,0.0,0.0,0.0,0.0,0.0,18753.9960938,191762.0625,79074.28125,0.0,0.0,0.0	1.55177	1095.52	1.0,0.59889106,0.0417785698407	3.1e-06	1.86e-06	1.3e-07	0.00905607	0.0054236	0.00037835	17868.3	69918.4	0.255559	31.4866	41.5464	22.2986	39.788
2407	2405	R.YVVDTSK[136.11].-	YMR303C	818.427	1	818.427	819.434	838.11	810.413	810.413	818.427	818.427	0.0008	0.79	810.4131,811.4204,812.4277,813.435,814.4423,815.4496,816.4569,817.4642,818.4273,819.4346,820.4419,821.4492,822.4565,823.4638,824.4711,825.4784	0.0,60022.0585938,22850.9492188,0.0,0.0,0.0,0.0,0.0,0.0,140310.3125,47049.3671875,0.0,0.0,0.0,0.0,0.0	-0.977485	810.413	1.0,0.44198092,0.0176678039122	-1.98e-06	-8.8e-07	-4e-08	0.00988705	0.00436989	0.00017468	8064.66	60022.1	0.134362	-1	-1	-1	-68.8762
2419	2417	R.YVVDTSK.-	YMR303C	810.412	1	810.413	811.42	841.93	810.413	810.413	818.427	818.427	0.0003	0.79	810.4126,811.4199,812.4272,813.4345,814.4418,815.4491,816.4564,817.4637,818.4268,819.4341,820.4414,821.4487,822.456,823.4633,824.4706,825.4779	0.0,104170.75,33605.6992188,0.0,0.0,0.0,0.0,0.0,11882.1337891,190550.25,0.0,0.0,0.0,0.0,0.0,0.0	-0.370182	810.413	1.0,0.44198092,0.0176678039122	-7.4e-07	-3.3e-07	-1e-08	0.00979146	0.00432764	0.00017299	8688.33	104171	0.0834047	-1	-1	-1	-68.8762
2420	2417	K.Q[111.03]IVHDSGR[166.11].G	YFR031C-A	903.444	2	903.441	452.729	842.21	893.433	446.716	903.441	451.721	-0.0028	3.43	446.71635,447.22,447.72365,448.2273,448.73095,449.2346,449.73825,450.2419,451.7205,452.22415,452.7278,453.23145,453.7351,454.23875,454.7424,455.24605	92684.421875,23408.8652344,42981.9414062,0.0,0.0,0.0,0.0,0.0,0.0,0.0,97565.3125,40198.2578125,0.0,0.0,0.0,0.0	3.09925	893.433	1.0,0.47565988,0.0277496610035	6.3e-06	3e-06	1.7e-07	0.0112084	0.00533138	0.00031103	211560	92684.4	2.28258	-0.434869	-0.541617	-0.398704	-0.403454
2479	2477	R.EVLGEQGK[136.11]DVK[136.11].L	YAL038W	1216.66	2	1216.66	609.339	861.06	1200.63	600.317	1216.66	608.331	-0.002	0.46	600.3165,600.82015,601.3238,601.82745,602.3311,602.83475,603.3384,603.84205,608.3307,608.83435,609.338,609.84165,610.3453,610.84895,611.3526,611.85625	0.0,0.0,45575.8320312,0.0,0.0,0.0,0.0,0.0,0.0,13859.9082031,115564.226562,59050.9140625,0.0,0.0,0.0,0.0	1.64384	1200.63	1.0,0.63547572,0.0409009414882	3.35e-06	2.13e-06	1.4e-07	0.0133533	0.00848571	0.00054616	33101.4	45575.8	0.726292	-0.375161	-0.209002	-0.423334	-0.376955
2526	2525	R.YHIEEEGSR[166.11].K	YCR012W	1128.51	2	1128.5	565.261	876.15	1118.5	559.248	1128.5	564.252	-0.0029	0.64	559.24815,559.7518,560.25545,560.7591,561.26275,561.7664,562.27005,562.7737,564.2523,564.75595,565.2596,565.76325,566.2669,566.77055,567.2742,567.77785	0.0,0.0,154435.359375,92691.9296875,0.0,0.0,13341.6474609,0.0,0.0,0.0,482425.21875,196302.109375,0.0,0.0,0.0,0.0	2.56977	1118.5	1.0,0.5895458,0.0368388187792	5.21e-06	3.07e-06	1.9e-07	0.0089532	0.00527832	0.00032983	17727.5	154435	0.114789	-0.145698	-0.232661	-0.23029	-0.0955299
2616	2611	K.TGTLTTSETAHNMK[136.11].V	YDR385W	1498.72	2	1498.72	750.366	906.08	1490.7	745.351	1498.72	749.359	-0.0007	0.37	745.3514,745.85505,746.3587,746.86235,747.366,747.86965,748.3733,748.87695,749.3585,749.86215,750.3658,750.86945,751.3731,751.87675,752.3804,752.88405	0.0,0.0,106490.09375,82457.0859375,0.0,0.0,0.0,0.0,0.0,11816.8310547,271239.03125,171743.3125,0.0,0.0,0.0,0.0	0.467066	1490.7	1.0,0.76137008,0.0665981754514	9.4e-07	7.2e-07	6e-08	0.00537706	0.00409394	0.0003581	60590.5	106490	0.568978	-0.130423	-0.190037	-0.116106	0.0211763
2619	2617	R.ITDEEASYK[136.11].L	YHR203C	1062.5	2	1062.49	532.255	907.4	1054.48	527.239	1062.49	531.246	-0.0036	0.57	527.2391,527.74275,528.2464,528.75005,529.2537,529.75735,530.261,530.76465,531.2462,531.74985,532.2535,532.75715,533.2608,533.76445,534.2681,534.77175	0.0,0.0,387177.5,159783.515625,0.0,0.0,0.0,0.0,0.0,0.0,754138.3125,295670.40625,0.0,0.0,0.0,0.0	3.38825	1054.48	1.0,0.5531098,0.0279538339944	6.85e-06	3.79e-06	1.9e-07	0.00760701	0.00420751	0.00021265	1537164	387178	3.97018	-0.273092	-0.0751446	-0.278515	-0.312573
2620	2617	R.ITDEEASYK.L	YHR203C	1054.48	2	1054.48	528.248	907.67	1054.48	527.239	1062.49	531.246	-0.0044	0.57	527.2387,527.74235,528.246,528.74965,529.2533,529.75695,530.2606,530.76425,531.2458,531.74945,532.2531,532.75675,533.2604,533.76405,534.2677,534.77135	0.0,0.0,387177.5,159783.515625,0.0,0.0,0.0,0.0,0.0,0.0,754138.3125,295670.40625,0.0,0.0,0.0,0.0	4.17267	1054.48	1.0,0.5531098,0.0279538339944	8.35e-06	4.62e-06	2.3e-07	0.00755118	0.00417663	0.00021108	1537164	387178	3.97018	-0.273092	-0.0751446	-0.278515	-0.312573
2624	2622	R.VFAGTVK[136.11].S	YDR385W	728.431	2	728.429	365.223	908.96	720.415	360.208	728.429	364.215	-0.0019	2.32	360.20755,360.7112,361.21485,361.7185,362.22215,362.7258,363.22945,363.7331,364.21465,364.7183,365.22195,365.7256,366.22925,366.7329,367.23655,367.7402	0.0,0.0,186588.953125,60302.625,0.0,0.0,0.0,0.0,0.0,0.0,471068.03125,79208.0078125,0.0,0.0,0.0,0.0	2.60835	720.415	1.0,0.41802544,0.0159662711738	5.3e-06	2.22e-06	8e-08	0.0111297	0.00465251	0.0001777	26463.2	186589	0.141826	-0.467281	-0.596711	-0.492536	-0.320053
2653	2652	K.GISNEGQNASIK[136.11].G	YKL060C	1224.62	2	1224.62	613.317	918.13	1216.6	608.301	1224.62	612.308	-0.0022	1.25	608.3013,608.80495,609.3086,609.81225,610.3159,610.81955,611.3232,611.82685,612.3084,612.81205,613.3157,613.81935,614.323,614.82665,615.3303,615.83395	0.0,0.0,291050.96875,185603.375,0.0,0.0,0.0,0.0,0.0,20507.28125,678296.875,391332.375,0.0,0.0,0.0,0.0	1.79648	1216.6	1.0,0.62195216,0.0442536857352	3.63e-06	2.26e-06	1.6e-07	0.00659099	0.00409928	0.00029168	37658.4	291051	0.129388	-0.0143936	-0.33271	-0.0430465	0.00582863
2654	2652	K.AGAEIVPK[136.11].L	YCR012W	791.463	2	791.462	396.739	918.42	783.448	391.724	791.462	395.731	-0.0008	0.4	391.7241,392.22775,392.7314,393.23505,393.7387,394.24235,394.746,395.24965,395.7312,396.23485,396.7385,397.24215,397.7458,398.24945,398.7531,399.25675	0.0,0.0,311927.625,100243.882812,0.0,0.0,0.0,0.0,0.0,0.0,479881.8125,148665.421875,0.0,0.0,0.0,0.0	1.01079	783.448	1.0,0.43428914,0.0185393420045	2.05e-06	8.9e-07	4e-08	0.0102314	0.00444341	0.00018968	56715.3	311928	0.181822	-0.233713	-0.644359	-0.276162	-0.138947
2696	2694	R.K[136.11]AEASGEAADEADEADEE.-	YPL081W	1843.73	2	1843.74	922.873	931.75	1835.72	917.862	1843.74	921.869	0.0057	0.56	917.8619,918.36555,918.8692,919.37285,919.8765,920.38015,920.8838,921.38745,921.869,922.37265,922.8763,923.37995,923.8836,924.38725,924.8909,925.39455	0.0,0.0,632178.5,0.0,0.0,0.0,0.0,0.0,0.0,27252.8359375,946512.1875,0.0,0.0,0.0,0.0,0.0	-3.09156	1835.72	1.0,0.88724666,0.0816164341499	-6.22e-06	-5.52e-06	-5.1e-07	0.00435947	0.00386792	0.0003558	31382.7	632178	0.0496421	-0.976388	-0.660558	-1	-1
2698	2694	R.KAEASGEAADEADEADEE.-	YPL081W	1835.72	2	1835.72	918.866	932.34	1835.72	917.86	1843.73	921.867	0.0017	0.56	917.8599,918.36355,918.8672,919.37085,919.8745,920.37815,920.8818,921.38545,921.867,922.37065,922.8743,923.37795,923.8816,924.38525,924.8889,925.39255	0.0,0.0,632178.5,381808.625,255497.0625,0.0,0.0,0.0,0.0,27252.8359375,946512.1875,914974.375,0.0,0.0,0.0,0.0	-0.926068	1835.72	1.0,0.88724666,0.0816164341499	-1.85e-06	-1.64e-06	-1.5e-07	0.00434487	0.00385497	0.00035461	31382.7	632178	0.0496421	0.0358675	-0.0295587	-0.0741814	0.106368
2712	2711	R.HDAEGVVC[160.03]VR[166.11].T	YOR122C	1150.54	2	1150.54	576.279	936.93	1140.53	570.265	1150.54	575.27	-0.0036	2.29	570.26545,570.7691,571.27275,571.7764,572.28005,572.7837,573.28735,573.791,575.2696,575.77325,576.2769,576.78055,577.2842,577.78785,578.2915,578.79515	0.0,0.0,523334.5625,189017.984375,0.0,0.0,0.0,0.0,0.0,53779.6054688,984458.3125,474826.125,0.0,0.0,28099.234375,0.0	3.12896	1140.53	1.0,0.56682602,0.0402330941421	6.34e-06	3.59e-06	2.6e-07	0.00878146	0.00497756	0.00035331	116383	523335	0.222388	-0.143017	-0.277258	-0.223262	-0.0546429
2718	2717	K.LAAPENEKPAPVR.T	YOL040C	1390.76	3	1390.75	464.593	938.77	1390.75	463.585	1408.78	469.592	-0.0032	0.29	463.5845333,463.920299967,464.256066633,464.5918333,464.927599967,465.263366633,465.5991333,465.934899967,469.5920333,469.927799967,470.263566633,470.5993333,470.935099967,471.270866633,471.6066333,471.942399967	0.0,0.0,0.0,811052.0625,702611.75,0.0,0.0,0.0,0.0,0.0,169104.546875,1514779.875,934285.0,0.0,0.0,0.0	2.30091	1390.75	1.0,0.76308808,0.0605260002088	4.6e-06	3.51e-06	2.8e-07	0.0127976	0.00976571	0.00077459	82078.3	811052	0.1012	20.5435	8.75016	17.0239	25.796
2720	2717	R.HDAEGVVC[160.03]VR.T	YOR122C	1140.53	2	1140.53	571.275	939.56	1140.53	570.266	1150.54	575.27	-0.0024	2.29	570.2661,570.76975,571.2734,571.77705,572.2807,572.78435,573.288,573.79165,575.27025,575.7739,576.27755,576.7812,577.28485,577.7885,578.29215,578.7958	0.0,0.0,623358.8125,393592.125,0.0,0.0,0.0,0.0,0.0,42625.6796875,1559431.75,776062.75,0.0,0.0,0.0,0.0	2.10428	1140.53	1.0,0.56682602,0.0402330941421	4.21e-06	2.39e-06	1.7e-07	0.00870299	0.00493308	0.00035015	50089.9	623359	0.0803548	-0.127634	-0.223262	-0.0546429	-0.1329
2724	2722	R.K[136.11]AEASGEAAEEAEDEE.-	YBR189W	1671.68	2	1671.69	836.849	940.85	1663.67	831.837	1671.69	835.844	0.0043	0.54	831.837,832.34065,832.8443,833.34795,833.8516,834.35525,834.8589,835.36255,835.8441,836.34775,836.8514,837.35505,837.8587,838.36235,838.866,839.36965	0.0,0.0,734913.125,599504.3125,0.0,0.0,0.0,0.0,0.0,0.0,1389114.875,1021790.0625,0.0,0.0,0.0,0.0	-2.57226	1663.67	1.0,0.81071874,0.0672394982109	-5.18e-06	-4.2e-06	-3.5e-07	0.00481199	0.00390117	0.00032356	34295.9	734913	0.0466665	-0.875333	-1	-0.0584759	-1
2725	2722	K.LAAPENEK[136.11]PAPVR[166.11].T	YOL040C	1408.78	2	1408.78	705.397	941.1	1390.76	695.378	1408.78	704.389	-0.0006	0.29	695.3781,695.88175,696.3854,696.88905,697.3927,697.89635,698.4,698.90365,704.38935,704.893,705.39665,705.9003,706.40395,706.9076,707.41125,707.9149	0.0,0.0,598011.25,343502.6875,0.0,0.0,0.0,0.0,0.0,64161.8671875,990750.1875,566405.1875,0.0,0.0,0.0,0.0	0.425901	1390.76	1.0,0.76308808,0.0605260002088	8.7e-07	6.6e-07	5e-08	0.0129596	0.00988935	0.0007844	49173.3	598011	0.0822281	-0.235265	-0.155514	-0.249477	-0.250594
2729	2728	R.KAEASGEAAEEAEDEE.-	YBR189W	1663.67	2	1663.67	832.842	942.4	1663.67	831.835	1671.68	835.842	0.0004	0.54	831.83505,832.3387,832.84235,833.346,833.84965,834.3533,834.85695,835.3606,835.84215,836.3458,836.84945,837.3531,837.85675,838.3604,838.86405,839.3677	0.0,0.0,5212667.0,4068666.25,0.0,0.0,0.0,0.0,39969.1367188,346966.84375,8676976.0,7748078.5,0.0,0.0,0.0,0.0	-0.240432	1663.67	1.0,0.81071874,0.0672394982109	-4.8e-07	-3.9e-07	-3e-08	0.00479361	0.00388627	0.00032232	30807.2	5212667	0.00591007	0.0194041	-0.0584759	0.0493891	0.00979121
2753	2752	R.VLVHTQIR[166.11].K	YOR063W	974.59	2	974.588	488.302	949.73	964.58	482.29	974.588	487.294	-0.002	0.44	482.28985,482.7935,483.29715,483.8008,484.30445,484.8081,485.31175,485.8154,487.294,487.79765,488.3013,488.80495,489.3086,489.81225,490.3159,490.81955	0.0,0.0,507080.96875,210476.609375,0.0,0.0,0.0,0.0,0.0,40507.0039062,957139.9375,373375.34375,0.0,0.0,0.0,0.0	2.05214	964.58	1.0,0.54200684,0.0320530193755	4.17e-06	2.26e-06	1.3e-07	0.01038	0.00562602	0.00033271	51784	507081	0.102122	-0.293847	-0.367131	-0.264316	-0.226458
2757	2752	K.GK[136.11]DNAEGQGESLADQAR[166.11].D	YFL014W	1762.82	3	1762.82	588.614	950.78	1744.79	581.598	1762.82	587.605	-0.0039	0.39	581.5979,581.933666667,582.269433333,582.6052,582.940966667,583.276733333,583.6125,583.948266667,587.6054,587.941166667,588.276933333,588.6127,588.948466667,589.284233333,589.62,589.955766667	0.0,0.0,0.0,264845.6875,188491.40625,0.0,0.0,0.0,0.0,0.0,0.0,725972.0625,458709.25,0.0,0.0,0.0	2.21236	1744.79	1.0,0.86826148,0.0891528337085	4.49e-06	3.9e-06	4e-07	0.0103338	0.00897244	0.00092129	61624.7	264846	0.232682	15.1558	-35.5518	-35.5518	14.0132
2762	2758	K.GKDNAEGQGESLADQAR.D	YFL014W	1744.8	3	1744.79	582.606	952.23	1744.79	581.598	1762.82	587.606	-0.0034	0.39	581.5980667,581.933833367,582.269600033,582.6053667,582.941133367,583.276900033,583.6126667,583.948433367,587.6055667,587.941333367,588.277100033,588.6128667,588.948633367,589.284400033,589.6201667,589.955933367	0.0,0.0,52165.4375,3775381.5,2847556.5,1047391.25,0.0,0.0,0.0,51632.609375,946556.6875,9243336.0,7984231.0,0.0,0.0,0.0	1.94865	1744.79	1.0,0.86826148,0.0891528337085	3.9e-06	3.38e-06	3.5e-07	0.0102276	0.00888022	0.00091182	67029	52165.4	1.28493	16.0568	-35.5518	14.0132	16.4607
2763	2758	K.GK[136.11]DNAEGQGESLADQAR[166.11].D	YFL014W	1762.82	2	1762.82	882.417	952.49	1744.8	872.4	1762.82	881.411	0.0015	0.39	872.39955,872.9032,873.40685,873.9105,874.41415,874.9178,875.42145,875.9251,881.4108,881.91445,882.4181,882.92175,883.4254,883.92905,884.4327,884.93635	0.0,0.0,1137526.125,1115475.125,0.0,0.0,0.0,0.0,0.0,315032.28125,3371865.25,2841414.25,0.0,0.0,0.0,0.0	-0.850909	1744.8	1.0,0.86826148,0.0891528337085	-1.73e-06	-1.5e-06	-1.5e-07	0.0103275	0.00896701	0.00092073	75828.7	1.13753e+06	0.0666611	-0.107619	-0.0641569	0.0106143	-0.143699
2767	2764	K.GKDNAEGQGESLADQAR.D	YFL014W	1744.8	2	1744.8	873.406	953.7	1744.8	872.4	1762.82	881.411	0.0018	0.39	872.3997,872.90335,873.407,873.91065,874.4143,874.91795,875.4216,875.92525,881.41095,881.9146,882.41825,882.9219,883.42555,883.9292,884.43285,884.9365	0.0,0.0,4540239.5,3338542.75,0.0,0.0,0.0,0.0,0.0,1097038.0,10545892.0,7877899.5,0.0,0.0,0.0,0.0	-1.03164	1744.8	1.0,0.86826148,0.0891528337085	-2.06e-06	-1.79e-06	-1.8e-07	0.0102216	0.00887502	0.00091128	102543	4.54024e+06	0.0225855	-0.0953301	0.0106143	-0.143699	-0.0826722
2811	2810	R.ETVESESSQTALSK[136.11].S	YDR385W	1502.72	2	1502.72	752.367	967.81	1494.7	747.352	1502.72	751.359	-0.0007	0.52	747.3521,747.85575,748.3594,748.86305,749.3667,749.87035,750.374,750.87765,751.3592,751.86285,752.3665,752.87015,753.3738,753.87745,754.3811,754.88475	0.0,0.0,789232.0625,760894.0625,204545.171875,0.0,0.0,0.0,0.0,72995.8671875,2001288.0,1416178.625,0.0,0.0,0.0,0.0	0.465822	1494.7	1.0,0.74803208,0.0570019028563	9.4e-07	7e-07	5e-08	0.00536267	0.00401145	0.00030568	80404	789232	0.101876	-0.0737028	0.296368	0.0429598	-0.178179
2817	2816	R.ETVESESSQTALSK.S	YDR385W	1494.7	2	1494.7	748.36	969.55	1494.7	747.352	1502.72	751.359	-0.0013	0.52	747.3518,747.85545,748.3591,748.86275,749.3664,749.87005,750.3737,750.87735,751.3589,751.86255,752.3662,752.86985,753.3735,753.87715,754.3808,754.88445	0.0,0.0,1782981.25,1160116.875,0.0,0.0,0.0,0.0,0.0,265061.03125,3472398.75,2070618.125,0.0,0.0,0.0,0.0	0.869737	1494.7	1.0,0.74803208,0.0570019028563	1.74e-06	1.3e-06	1e-07	0.00533488	0.00399066	0.0003041	80013.5	1.78298e+06	0.0448762	-0.112966	0.0429598	-0.178179	-0.126207
2826	2822	K.GVFQGVHDSAEK[136.11].G	YFL014W	1280.62	2	1280.62	641.319	972.06	1272.61	636.304	1280.62	640.311	-0.0023	1	636.30375,636.8074,637.31105,637.8147,638.31835,638.822,639.32565,639.8293,640.31085,640.8145,641.31815,641.8218,642.32545,642.8291,643.33275,643.8364	55981.1640625,0.0,400165.375,239354.96875,0.0,0.0,0.0,0.0,0.0,41721.7578125,1345957.0,669294.0,0.0,0.0,0.0,0.0	1.796	1272.61	1.0,0.68804816,0.0492599845906	3.63e-06	2.49e-06	1.8e-07	0.00630109	0.00433545	0.00031039	2412477	55981.2	43.0944	-0.21475	-0.0900292	-0.243685	-0.235542
2858	2857	K.IAVHVTVR[166.11].G	YGR085C,YPR102C	903.553	3	903.55	302.192	981.44	893.542	297.847	903.55	301.183	-0.003	0.46	297.8472,298.182966667,298.518733333,298.8545,299.190266667,299.526033333,299.8618,300.197566667,301.1833,301.519066667,301.854833333,302.1906,302.526366667,302.862133333,303.1979,303.533666667	0.0,0.0,0.0,0.0,0.0,0.0,0.0,0.0,0.0,0.0,71510.5234375,3751905.75,1607344.0,0.0,0.0,0.0	3.32023	893.542	1.0,0.50551654,0.0283939805309	6.75e-06	3.41e-06	1.9e-07	0.0112075	0.00566556	0.00031822	0	71510.5	0	103.357	-60.3452	102.788	99.9825
2861	2857	R.TIGIAVDHR[166.11].R	YMR142C,YDL082W	990.549	2	990.544	496.282	982.24	980.536	490.268	990.544	495.272	-0.0043	0.72	490.268,490.77165,491.2753,491.77895,492.2826,492.78625,493.2899,493.79355,495.27215,495.7758,496.27945,496.7831,497.28675,497.7904,498.29405,498.7977	0.0,0.0,1059189.625,348704.40625,0.0,0.0,0.0,0.0,0.0,0.0,2250288.75,833805.5625,0.0,0.0,0.0,0.0	4.34103	980.536	1.0,0.53260728,0.0322048952323	8.82e-06	4.7e-06	2.8e-07	0.0102158	0.005441	0.000329	126152	1.05919e+06	0.119102	-0.286397	-0.232395	-0.32913	-0.258956
2862	2857	K.IAVHVTVR[166.11].G	YGR085C,YPR102C	903.553	2	903.55	452.784	982.46	893.541	446.771	903.55	451.775	-0.0032	0.46	446.7707,447.27435,447.778,448.28165,448.7853,449.28895,449.7926,450.29625,451.77485,452.2785,452.78215,453.2858,453.78945,454.2931,454.79675,455.3004	0.0,694724.1875,997327.4375,341868.4375,0.0,0.0,0.0,0.0,0.0,0.0,2153532.5,675063.0625,107510.65625,0.0,0.0,0.0	3.54157	893.541	1.0,0.50551654,0.0283939805309	7.2e-06	3.64e-06	2e-07	0.0112079	0.00566579	0.00031824	771446	694724	1.11044	-0.361722	-0.594799	-0.361549	-0.341927
2865	2863	K.VTDGVMVAR[166.11].G	YAL038W	956.499	2	956.495	479.257	983.28	946.487	473.243	956.495	478.248	-0.0036	1.32	473.24345,473.7471,474.25075,474.7544,475.25805,475.7617,476.26535,476.769,478.2476,478.75125,479.2549,479.75855,480.2622,480.76585,481.2695,481.77315	0.0,0.0,2634358.5,1159417.0,0.0,0.0,0.0,0.0,0.0,140124.734375,6537871.0,1942007.625,389130.0,0.0,0.0,0.0	3.76373	946.487	1.0,0.4992358,0.0302227390812	7.65e-06	3.82e-06	2.3e-07	0.0105818	0.00528281	0.00031981	119185	2.63436e+06	0.0452424	-0.294462	-0.103953	-0.322701	-0.32285
2867	2863	K.ADDHASVQINVAK[136.11].V	YKR057W	1374.7	2	1374.7	688.356	983.98	1366.68	683.341	1374.7	687.348	-0.0024	0.3	683.34085,683.8445,684.34815,684.8518,685.35545,685.8591,686.36275,686.8664,687.34795,687.8516,688.35525,688.8589,689.36255,689.8662,690.36985,690.8735	0.0,0.0,2343820.5,1282446.75,0.0,0.0,0.0,0.0,0.0,0.0,4283560.5,2647141.0,0.0,0.0,0.0,0.0	1.74584	1366.68	1.0,0.71983156,0.0574053937195	3.52e-06	2.54e-06	2e-07	0.00586751	0.00422362	0.00033683	141204	2.34382e+06	0.0602451	-0.12599	-0.264808	-0.17629	-0.0863146
2869	2868	K.ADDHASVQINVAK.V	YKR057W	1366.68	3	1366.68	456.569	984.65	1366.68	455.56	1374.69	458.231	-0.0041	0.3	455.56,455.895766667,456.231533333,456.5673,456.903066667,457.238833333,457.5746,457.910366667,458.2314,458.567166667,458.902933333,459.2387,459.574466667,459.910233333,460.246,460.581766667	0.0,0.0,0.0,5568776.0,3264680.25,1022315.8125,0.0,0.0,0.0,80553.328125,539970.1875,9737092.0,8190710.5,0.0,0.0,0.0	2.99996	1366.68	1.0,0.71983156,0.0574053937195	6e-06	4.32e-06	3.4e-07	0.00583581	0.0042008	0.00033501	1.66396e+06	5568776	0.298802	49.0234	83.0181	38.3783	50.5578
2870	2868	K.ADDHASVQINVAK.V	YKR057W	1366.68	2	1366.68	684.349	984.88	1366.68	683.341	1374.7	687.348	-0.0026	0.3	683.34075,683.8444,684.34805,684.8517,685.35535,685.859,686.36265,686.8663,687.34785,687.8515,688.35515,688.8588,689.36245,689.8661,690.36975,690.8734	0.0,0.0,4020442.75,2533944.0,0.0,0.0,0.0,0.0,0.0,316496.125,9295673.0,6224060.0,0.0,0.0,0.0,0.0	1.90241	1366.68	1.0,0.71983156,0.0574053937195	3.8e-06	2.74e-06	2.2e-07	0.0058336	0.00419921	0.00033488	124738	4.02044e+06	0.031026	-0.0841191	-0.17629	-0.0863146	-0.05828
2871	2868	K.IAVHVTVR.G	YGR085C,YPR102C	893.545	2	893.541	447.78	985.12	893.541	446.771	903.55	451.775	-0.0033	0.46	446.7707,447.27435,447.778,448.28165,448.7853,449.28895,449.7926,450.29625,451.77485,452.2785,452.78215,453.2858,453.78945,454.2931,454.79675,455.3004	0.0,742930.8125,3047412.0,1215698.625,0.0,0.0,0.0,0.0,0.0,153435.546875,5436423.0,2026411.5,0.0,0.0,0.0,0.0	3.69316	893.541	1.0,0.50551654,0.0283939805309	7.39e-06	3.73e-06	2.1e-07	0.011084	0.00560316	0.00031472	292274	742931	0.393407	-0.251755	-0.341927	-0.244038	-0.185125
2877	2874	R.IEDVTPVPSDSTR[166.11]K[136.11].K	YCR031C,YJL191W	1560.81	3	1560.81	521.278	986.81	1542.78	514.261	1560.81	520.269	-0.0045	2	514.2614667,514.597233367,514.933000033,515.2687667,515.604533367,515.940300033,516.2760667,516.611833367,520.2689667,520.604733367,520.940500033,521.2762667,521.612033367,521.947800033,522.2835667,522.619333367	0.0,0.0,0.0,1534400.875,846576.8125,418281.46875,0.0,0.0,0.0,326139.5,391596.71875,4088819.25,2442298.0,787895.875,148104.921875,0.0	2.88312	1542.78	1.0,0.8124354,0.0684116035256	5.87e-06	4.77e-06	4e-07	0.0116877	0.00949548	0.00079957	229291	1.5344e+06	0.149434	17.2459	28.1999	16.6749	13.3224
2885	2880	R.RLPTESVPEPK.L	YOR312C	1251.68	2	1251.68	626.848	988.9	1251.68	625.84	1269.7	634.851	-0.0019	0.72	625.8402,626.34385,626.8475,627.35115,627.8548,628.35845,628.8621,629.36575,634.85145,635.3551,635.85875,636.3624,636.86605,637.3697,637.87335,638.377	0.0,0.0,2258695.75,940352.8125,0.0,124277.867188,476450.28125,214099.046875,0.0,145131.484375,3597120.75,1760676.875,0.0,0.0,0.0,0.0	1.51796	1251.68	1.0,0.68385742,0.046597892507	3.04e-06	2.08e-06	1.4e-07	0.0141973	0.00970893	0.00066156	95494.7	2.2587e+06	0.0422787	-0.25347	-0.267165	-0.325509	-0.206532
2887	2886	K.TVMIAAHGNSLR[166.11].G	YKL152C	1278.67	2	1278.67	640.344	989.56	1268.66	634.332	1278.67	639.336	-0.0017	1.14	634.3321,634.83575,635.3394,635.84305,636.3467,636.85035,637.354,637.85765,639.33625,639.8399,640.34355,640.8472,641.35085,641.8545,642.35815,642.8618	0.0,0.0,3920146.75,2530338.0,819306.75,0.0,0.0,0.0,0.0,487469.875,9397982.0,5078930.0,0.0,0.0,0.0,0.0	1.3295	1268.66	1.0,0.67929068,0.0560537175256	2.69e-06	1.83e-06	1.5e-07	0.00789154	0.00536065	0.00044235	134643	3.92015e+06	0.0343465	-0.194042	-0.211386	-0.158907	-0.217835
2901	2898	K.GAIAAAHYIR[166.11].S	YKL060C	1051.58	3	1051.58	351.534	993.55	1041.57	347.19	1051.58	350.526	-0.0017	0.59	347.1900667,347.525833367,347.861600033,348.1973667,348.533133367,348.868900033,349.2046667,349.540433367,350.5261667,350.861933367,351.197700033,351.5334667,351.869233367,352.205000033,352.5407667,352.876533367	0.0,0.0,0.0,1970838.375,762745.6875,0.0,0.0,0.0,0.0,0.0,141930.921875,4076164.5,1495434.375,0.0,0.0,0.0	1.61661	1041.57	1.0,0.5917555,0.0379530869115	3.28e-06	1.94e-06	1.2e-07	0.00961214	0.00568804	0.00036481	82127.8	1.97084e+06	0.0416715	67.5158	-1	70.9981	95.0173
2907	2903	K.AQGVAVQLK[136.11].R	YBR191W,YPL079W	920.553	2	920.552	461.284	995.25	912.538	456.269	920.552	460.276	-0.0014	0.57	456.2689,456.77255,457.2762,457.77985,458.2835,458.78715,459.2908,459.79445,460.276,460.77965,461.2833,461.78695,462.2906,462.79425,463.2979,463.80155	0.0,0.0,1734833.25,497838.3125,91629.484375,0.0,0.0,0.0,0.0,264382.0,4797328.5,1327784.25,0.0,0.0,0.0,0.0	1.52082	912.538	1.0,0.50119588,0.0263983412392	3.08e-06	1.54e-06	8e-08	0.0087854	0.00440321	0.00023192	396176	1.73483e+06	0.228365	-0.454485	-0.384105	-0.442369	-0.512149
2913	2909	K.ASMIISGSR[166.11].D	YMR116C	930.483	2	930.483	466.249	996.86	920.474	460.237	930.483	465.241	-0.0005	1.26	460.2372,460.74085,461.2445,461.74815,462.2518,462.75545,463.2591,463.76275,465.24135,465.745,466.24865,466.7523,467.25595,467.7596,468.26325,468.7669	0.0,0.0,2030165.75,721288.5625,0.0,0.0,0.0,429207.34375,0.0,0.0,3073347.0,1143398.75,292634.03125,112698.984375,398975.65625,0.0	0.537355	920.474	1.0,0.47676832,0.028588788125	1.09e-06	5.2e-07	3e-08	0.0108741	0.00518441	0.00031088	751762	2.03017e+06	0.370296	-0.211504	-0.503566	-0.233646	0.307341
2918	2915	K.MK[136.11]ETAESYLGAK[136.11].V	YLL024C	1342.68	2	1342.68	672.346	998.48	1326.65	663.324	1342.68	671.338	-0.0012	0.51	663.32385,663.8275,664.33115,664.8348,665.33845,665.8421,666.34575,666.8494,671.33805,671.8417,672.34535,672.849,673.35265,673.8563,674.35995,674.8636	0.0,0.0,1909556.375,1070926.75,0.0,0.0,0.0,0.0,0.0,436257.71875,4666181.5,2445959.5,0.0,587432.5625,553481.6875,0.0	0.893737	1326.65	1.0,0.71075016,0.0517645744949	1.82e-06	1.29e-06	9e-08	0.0120837	0.00858849	0.00062551	1.16727e+06	1.90956e+06	0.611277	-0.294478	0.0465079	-0.247517	-0.378384
2938	2937	K.ATAGDTHLGGEDFDNR[166.11].L	YLL024C	1684.73	3	1684.73	562.585	1004.08	1674.72	558.24	1684.73	561.576	-0.0022	0.5	558.2403667,558.576133367,558.911900033,559.2476667,559.583433367,559.919200033,560.2549667,560.590733367,561.5764667,561.912233367,562.248000033,562.5837667,562.919533367,563.255300033,563.5910667,563.926833367	0.0,0.0,0.0,5629986.0,5032579.5,1705347.125,0.0,0.0,0.0,0.0,606953.8125,9927468.0,9889394.0,0.0,0.0,0.0	1.30585	1674.72	1.0,0.85863408,0.0814888382965	2.64e-06	2.26e-06	2.1e-07	0.00597873	0.00513355	0.0004872	438690	5629986	0.0779203	41.1926	-35.9392	28.8521	45.2514
2939	2937	K.EC[160.03]INIK[136.11]PQVDR[166.11].Y	YER043C	1388.72	2	1388.72	695.367	1004.32	1370.7	685.349	1388.72	694.36	0.0002	0.34	685.3489,685.85255,686.3562,686.85985,687.3635,687.86715,688.3708,688.87445,694.36015,694.8638,695.36745,695.8711,696.37475,696.8784,697.38205,697.8857	0.0,0.0,2970250.75,2147531.5,0.0,13769736.0,0.0,0.0,234536.875,0.0,8912983.0,5758638.5,0.0,0.0,0.0,0.0	-0.144017	1370.7	1.0,0.7005523,0.0576707780881	-2.9e-07	-2.1e-07	-2e-08	0.0131481	0.00921094	0.00075826	264288	2.97025e+06	0.0889785	-0.0978975	-0.303159	-0.0502901	-0.0540942
2942	2937	K.ATAGDTHLGGEDFDNR.L	YLL024C	1674.72	3	1674.72	559.248	1005.02	1674.72	558.239	1684.73	561.576	-0.0051	0.5	558.2394333,558.575199967,558.910966633,559.2467333,559.582499967,559.918266633,560.2540333,560.589799967,561.5755333,561.911299967,562.247066633,562.5828333,562.918599967,563.254366633,563.5901333,563.925899967	0.0,0.0,0.0,5629986.0,5032579.5,1705347.125,432107.6875,0.0,0.0,0.0,606953.8125,9927468.0,9889394.0,4138466.75,0.0,0.0	3.04528	1674.72	1.0,0.85863408,0.0814888382965	6.09e-06	5.23e-06	5e-07	0.0059467	0.00510604	0.00048459	438690	5629986	0.0779203	41.1926	-35.9392	28.8521	45.2514
2944	2943	K.ATAGDTHLGGEDFDNR[166.11].L	YLL024C	1684.73	2	1684.73	843.373	1005.69	1674.73	837.363	1684.73	842.367	0.0029	0.5	837.3631,837.86675,838.3704,838.87405,839.3777,839.88135,840.385,840.88865,842.36725,842.8709,843.37455,843.8782,844.38185,844.8855,845.38915,845.8928	0.0,0.0,6779912.0,4728884.5,0.0,0.0,0.0,0.0,0.0,627453.375,13868712.0,11226456.0,0.0,0.0,0.0,0.0	-1.72134	1674.73	1.0,0.85863408,0.0814888382965	-3.47e-06	-2.98e-06	-2.8e-07	0.00597261	0.00512828	0.0004867	1.84511e+06	6779912	0.272143	-0.0177422	0.110954	-0.100074	0.0118284
2945	2943	K.ATAGDTHLGGEDFDNR.L	YLL024C	1674.72	2	1674.73	838.369	1005.93	1674.73	837.363	1684.73	842.367	0.0019	0.5	837.36265,837.8663,838.36995,838.8736,839.37725,839.8809,840.38455,840.8882,842.3668,842.87045,843.3741,843.87775,844.3814,844.88505,845.3887,845.89235	0.0,0.0,6779912.0,4728884.5,0.0,0.0,0.0,0.0,0.0,627453.375,13868712.0,11226456.0,0.0,0.0,0.0,0.0	-1.13452	1674.73	1.0,0.85863408,0.0814888382965	-2.27e-06	-1.95e-06	-1.8e-07	0.00593831	0.00509884	0.00048391	1.84511e+06	6779912	0.272143	-0.0177422	0.110954	-0.100074	0.0118284
2946	2943	K.K[136.11]AEAGVQGELAEIK[136.11]K[136.11].L	YHR039C-A	1593.92	3	1593.91	532.312	1006.18	1569.87	523.289	1593.91	531.303	-0.007	0.7	523.2885333,523.624299967,523.960066633,524.2958333,524.631599967,524.967366633,525.3031333,525.638899967,531.3027333,531.638499967,531.974266633,532.3100333,532.645799967,532.981566633,533.3173333,533.653099967	0.0,0.0,0.0,2366017.75,1739204.0,1004704.4375,0.0,0.0,0.0,0.0,786368.9375,5847638.0,3727517.0,0.0,0.0,0.0	4.3917	1569.87	1.0,0.84843266,0.0735829707806	8.99e-06	7.62e-06	6.6e-07	0.0153241	0.0130014	0.00112759	272513	2.36602e+06	0.115178	13.059	7.33729	11.311	17.9958
2948	2943	K.EVHTNQDPLDVSASK[136.11].L	YDR098C-A,YBR012W-A,YDR210C-D,YDR261C-C,YDR316W-B,YDR365W-B,YER137C-A,YER138C,YER159C-A,YGR027W-A,YGR038C-A,YGR161C-C,YHR214C-B,YJR027W,YJR029W,YLR157C-B,YLR227W-A,YML039W,YML045W-A,YMR050C,YNL054W-A,YNL284C-A,YOL103W-B,YOR142W-B,YPL257W-A,YPR137C-B,YPR158C-D,YPR158W-A	1646.8	3	1646.8	549.94	1006.62	1638.78	546.261	1646.8	548.932	-0.0033	0.46	546.2605333,546.596299967,546.932066633,547.2678333,547.603599967,547.939366633,548.2751333,548.610899967,548.9319333,549.267699967,549.603466633,549.9392333,550.274999967,550.610766633,550.9465333,551.282299967	0.0,0.0,0.0,2402834.75,2093438.25,0.0,167127.96875,119130.492188,0.0,0.0,286728.59375,4752942.5,4403425.5,0.0,0.0,437153.0	2.00389	1638.78	1.0,0.852182,0.076518392848	4.04e-06	3.44e-06	3.1e-07	0.00489438	0.0041709	0.00037451	162370	2.40283e+06	0.0675743	39.8787	28.4959	28.2856	67.5997
2952	2949	K.AVASSGQELSVEER[166.11].N	YDR099W	1470.72	2	1470.72	736.367	1007.74	1460.71	730.354	1470.72	735.358	-0.0035	0.61	730.35355,730.8572,731.36085,731.8645,732.36815,732.8718,733.37545,733.8791,735.3577,735.86135,736.365,736.86865,737.3723,737.87595,738.3796,738.88325	0.0,0.0,2818016.25,1766649.25,0.0,0.0,0.0,0.0,0.0,165007.96875,5248977.5,3437349.5,0.0,0.0,0.0,0.0	2.37979	1460.71	1.0,0.7428526,0.0600020817456	4.81e-06	3.57e-06	2.9e-07	0.00685649	0.00509336	0.0004114	128422	2.81802e+06	0.0455719	-0.120835	-0.176948	-0.131594	-0.0772285
2963	2961	K.SSAAGNTVIIGGGDTATVAK[136.11]K[136.11].Y	YCR012W	1933.05	3	1933.04	645.356	1010.7	1917.01	639.004	1933.04	644.347	-0.0053	0.61	639.0038,639.339566667,639.675333333,640.0111,640.346866667,640.682633333,641.0184,641.354166667,644.3466,644.682366667,645.018133333,645.3539,645.689666667,646.025433333,646.3612,646.696966667	0.0,216393.0625,0.0,1231662.75,1095617.375,950132.375,0.0,226865.0,0.0,0.0,267338.5,2739177.0,3895314.0,2134701.75,0.0,0.0	2.74179	1917.01	1.0,1.0071156,0.110266015923	5.55e-06	5.59e-06	6.1e-07	0.00836669	0.00842623	0.00092256	500348	216393	2.31222	17.4257	0.78804	13.7483	17.7228
2968	2967	K.K[136.11]PQVTVGAQNAYLK[136.11].A	YDR050C	1531.87	2	1531.87	766.942	1012.26	1515.84	757.92	1531.87	765.935	-0.0001	0.59	757.9204,758.42405,758.9277,759.43135,759.935,760.43865,760.9423,761.44595,765.9346,766.43825,766.9419,767.44555,767.9492,768.45285,768.9565,769.46015	0.0,0.0,12626161.0,10325671.0,0.0,0.0,0.0,0.0,0.0,2121408.5,22156466.0,18195582.0,0.0,0.0,0.0,0.0	0.0652797	1515.84	1.0,0.84638222,0.071869764584	1.3e-07	1.1e-07	1e-08	0.0105741	0.0089497	0.00075996	548936	12626161	0.0434761	-0.0844798	-0.252314	-0.0311876	-0.106939
2969	2967	K.KPQVTVGAQNAYLK.A	YDR050C	1515.84	3	1515.84	506.288	1012.49	1515.84	505.279	1531.87	510.622	-0.0031	0.59	505.2792667,505.615033367,505.950800033,506.2865667,506.622333367,506.958100033,507.2938667,507.629633367,510.6220667,510.957833367,511.293600033,511.6293667,511.965133367,512.300900033,512.6366667,512.972433367	0.0,178535.015625,0.0,14702068.0,10868855.0,0.0,0.0,0.0,0.0,0.0,2313360.0,28709214.0,21502632.0,0.0,0.0,0.0	2.04507	1515.84	1.0,0.84638222,0.071869764584	4.09e-06	3.46e-06	2.9e-07	0.0104674	0.00885943	0.00075229	1.25023e+06	178535	7.00272	17.2769	21.6955	21.1714	15.1812
2970	2967	K.KPQVTVGAQNAYLK.A	YDR050C	1515.84	2	1515.84	758.928	1012.73	1515.84	757.92	1531.87	765.934	-0.001	0.59	757.91995,758.4236,758.92725,759.4309,759.93455,760.4382,760.94185,761.4455,765.93415,766.4378,766.94145,767.4451,767.94875,768.4524,768.95605,769.4597	0.0,0.0,12626161.0,10325671.0,4312157.0,0.0,0.0,0.0,0.0,2121408.5,22156466.0,18195582.0,0.0,0.0,0.0,0.0	0.6597	1515.84	1.0,0.84638222,0.071869764584	1.32e-06	1.12e-06	9e-08	0.0104646	0.00885707	0.00075209	548936	12626161	0.0434761	-0.0844798	-0.252314	-0.0311876	-0.106939
2977	2973	K.SYAEQGK[136.11]EYITDK[136.11].A	YFL014W	1546.75	2	1546.75	774.382	1014.47	1530.72	765.36	1546.75	773.374	-0.0006	6.71	765.3598,765.86345,766.3671,766.87075,767.3744,767.87805,768.3817,768.88535,773.374,773.87765,774.3813,774.88495,775.3886,775.89225,776.3959,776.89955	421699.65625,0.0,1930011.5,2123185.0,606570.1875,0.0,0.0,0.0,0.0,369748.40625,5902119.5,4406252.5,0.0,0.0,0.0,0.0	0.38791	1530.72	1.0,0.82601948,0.0638175050623	7.9e-07	6.5e-07	5e-08	0.0104719	0.00865003	0.00066829	6.49702e+06	421700	15.4067	-0.0990164	0.043386	0.00926575	-0.204848
2981	2979	R.VQGGEEVNAEELK[136.11].T	YJR045C	1408.69	2	1408.69	705.354	1015.57	1400.68	700.339	1408.69	704.346	-0.001	3.44	700.33865,700.8423,701.34595,701.8496,702.35325,702.8569,703.36055,703.8642,704.34575,704.8494,705.35305,705.8567,706.36035,706.864,707.36765,707.8713	130237.429688,118042.039062,3331107.25,2214811.25,0.0,0.0,0.0,0.0,0.0,325874.09375,6896991.5,4504718.0,0.0,170469.484375,0.0,0.0	0.709878	1400.68	1.0,0.72345364,0.0534270411064	1.43e-06	1.04e-06	8e-08	0.00572309	0.00414039	0.00030577	270417	130237	2.07634	-0.0872808	-0.122941	-0.0919009	-0.0742912
2984	2979	K.INEK[136.11]PTVVNDYEAAR[166.11].A	YOR298C-A	1735.89	3	1735.88	579.636	1016.26	1717.86	572.619	1735.88	578.627	-0.0054	0.19	572.6193667,572.955133367,573.290900033,573.6266667,573.962433367,574.298200033,574.6339667,574.969733367,578.6268667,578.962633367,579.298400033,579.6341667,579.969933367,580.305700033,580.6414667,580.977233367	0.0,0.0,0.0,1250708.375,1999832.875,0.0,0.0,0.0,0.0,0.0,0.0,2850338.5,0.0,0.0,0.0,0.0	3.1108	1717.86	1.0,0.92490006,0.088529909589	6.32e-06	5.85e-06	5.6e-07	0.0104976	0.00970921	0.00092935	528870	1.25071e+06	0.422856	26.8917	12.061	-33.4359	18.6685
2986	2985	K.SYAEQGK[136.11]EYITDK[136.11].A	YFL014W	1546.75	3	1546.74	516.59	1016.96	1530.72	510.239	1546.74	515.582	-0.0036	6.71	510.2388667,510.574633367,510.910400033,511.2461667,511.581933367,511.917700033,512.2534667,512.589233367,515.5816667,515.917433367,516.253200033,516.5889667,516.924733367,517.260500033,517.5962667,517.932033367	0.0,0.0,0.0,3049440.75,2564412.25,999258.5625,0.0,0.0,0.0,0.0,831434.75,8973274.0,8211836.0,0.0,0.0,0.0	2.32746	1530.72	1.0,0.82601948,0.0638175050623	4.73e-06	3.91e-06	3e-07	0.0104759	0.0086533	0.00066855	201555	3.04944e+06	0.0660956	20.7749	22.4585	16.5059	26.9341
2989	2985	K.SYAEQGK[136.11]EYITDK[136.11]ADK[136.11].V	YFL014W	1868.92	3	1868.92	623.981	1017.66	1844.88	614.959	1868.92	622.973	-0.0036	44.1	614.9585333,615.294299967,615.630066633,615.9658333,616.301599967,616.637366633,616.9731333,617.308899967,622.9727333,623.308499967,623.644266633,623.9800333,624.315799967,624.651566633,624.9873333,625.323099967	0.0,0.0,0.0,2492473.5,1206898.125,599908.9375,0.0,0.0,0.0,0.0,606645.9375,5164605.5,3152791.5,1731025.75,534995.4375,0.0	1.92624	1844.88	1.0,0.98997176,0.0943791153616	3.93e-06	3.89e-06	3.7e-07	0.013036	0.0129053	0.00123033	453839	2.49247e+06	0.182084	9.79352	8.75677	11.7498	8.61723
2990	2985	K.INEKPTVVNDYEAAR.A	YOR298C-A	1717.86	3	1717.86	573.628	1017.92	1717.86	572.621	1735.89	578.629	-0.0004	0.19	572.6210333,572.956799967,573.292566633,573.6283333,573.964099967,574.299866633,574.6356333,574.971399967,578.6285333,578.964299967,579.300066633,579.6358333,579.971599967,580.307366633,580.6431333,580.978899967	0.0,0.0,106899.25,1941502.625,0.0,0.0,0.0,0.0,0.0,0.0,224405.15625,4085386.25,5398552.5,0.0,0.0,0.0	0.232847	1717.86	1.0,0.92490006,0.088529909589	4.7e-07	4.3e-07	4e-08	0.0103828	0.00960303	0.00091919	534842	106899	5.00323	24.3975	-33.4359	18.6685	16.6472
2998	2997	K.HFAALSTNETEVAK[136.11].F	YBR196C	1524.77	2	1524.77	763.39	1020.18	1516.75	758.376	1524.77	762.383	-0.0002	1.83	758.37595,758.8796,759.38325,759.8869,760.39055,760.8942,761.39785,761.9015,762.38305,762.8867,763.39035,763.894,764.39765,764.9013,765.40495,765.9086	0.0,0.0,4497281.0,4301653.5,1523471.5,0.0,0.0,0.0,0.0,313705.5,11583457.0,8862293.0,0.0,0.0,0.0,0.0	0.131168	1516.75	1.0,0.82027756,0.0668215316633	2.6e-07	2.2e-07	2e-08	0.00528406	0.00433439	0.00035309	331381	4497281	0.0736847	-0.0395446	-0.320291	-0.00202583	-0.0253061
3000	2997	K.HFAALSTNETEVAK[136.11].F	YBR196C	1524.77	3	1524.77	509.263	1020.67	1516.75	505.584	1524.77	508.255	-0.0007	1.83	505.5838,505.919566667,506.255333333,506.5911,506.926866667,507.262633333,507.5984,507.934166667,508.2552,508.590966667,508.926733333,509.2625,509.598266667,509.934033333,510.2698,510.605566667	0.0,0.0,0.0,2158504.0,992116.9375,521870.0625,0.0,0.0,135644.90625,0.0,0.0,4454020.0,2927255.0,0.0,0.0,0.0	0.459087	1516.75	1.0,0.82027756,0.0668215316633	9.3e-07	7.6e-07	6e-08	0.00528472	0.00433494	0.00035313	398109	2158504	0.184437	61.822	-37.573	-37.573	37.9636
3001	2997	K.SAHLVFDDANIK[136.11]K[136.11].T	YPL061W	1472.8	4	1472.79	369.206	1020.91	1456.76	364.191	1472.79	368.198	-0.0026	0.47	364.1912,364.443025,364.69485,364.946675,365.1985,365.450325,365.70215,365.953975,368.1983,368.450125,368.70195,368.953775,369.2056,369.457425,369.70925,369.961075	0.0,0.0,0.0,0.0,2267000.0,1416529.125,0.0,0.0,0.0,0.0,0.0,136590.09375,4391802.0,2210198.25,847885.5,0.0	1.76535	1456.76	1.0,0.80808356,0.0649406361846	3.59e-06	2.9e-06	2.3e-07	0.0110063	0.00889403	0.00071476	213844	2267000	0.0943289	-38.1249	-38.1249	-38.1249	-38.1249
3004	3003	K.SAHLVFDDANIK[136.11]K[136.11].T	YPL061W	1472.8	3	1472.79	491.939	1021.8	1456.76	485.587	1472.79	490.93	-0.0049	0.47	485.5875,485.923266667,486.259033333,486.5948,486.930566667,487.266333333,487.6021,487.937866667,490.9303,491.266066667,491.601833333,491.9376,492.273366667,492.609133333,492.9449,493.280666667	279280.65625,407041.875,0.0,4436071.0,3048603.75,1083065.75,0.0,0.0,0.0,0.0,1098416.125,11247577.0,8475845.0,0.0,155966.625,0.0	3.32701	1456.76	1.0,0.80808356,0.0649406361846	6.76e-06	5.47e-06	4.4e-07	0.0110095	0.00889661	0.00071497	1.23785e+06	279281	4.43229	16.2697	11.5388	16.6695	17.8407
3006	3003	K.SAHLVFDDANIKK.T	YPL061W	1456.77	4	1456.76	365.199	1022.26	1456.76	364.191	1472.79	368.198	-0.003	0.47	364.1911,364.442925,364.69475,364.946575,365.1984,365.450225,365.70205,365.953875,368.1982,368.450025,368.70185,368.953675,369.2055,369.457325,369.70915,369.960975	0.0,0.0,0.0,0.0,7569263.0,5177892.5,1700954.5,443543.0625,0.0,0.0,0.0,991585.25,15818396.0,12576590.0,0.0,0.0	2.05935	1456.76	1.0,0.80808356,0.0649406361846	4.12e-06	3.33e-06	2.7e-07	0.0108871	0.0087977	0.00070702	352802	7569263	0.0466099	-38.1249	-38.1249	-38.1249	-38.1249
3007	3003	R.TASAQLEGGVHNLHSYEK[136.11].R	YLR432W	1947.95	3	1947.95	650.325	1022.49	1939.94	646.645	1947.95	649.317	-0.0029	0.74	646.6453,646.981066667,647.316833333,647.6526,647.988366667,648.324133333,648.6599,648.995666667,649.3167,649.652466667,649.988233333,650.324,650.659766667,650.995533333,651.3313,651.667066667	0.0,0.0,0.0,3048271.75,2668952.25,1315317.375,400140.90625,0.0,0.0,0.0,200370.265625,6632681.5,6403358.5,2742057.75,0.0,171516.71875	1.48874	1939.94	1.0,1.03881266,0.112454385649	3e-06	3.11e-06	3.4e-07	0.00413416	0.00429462	0.0004649	307534	3.04827e+06	0.100888	24.2087	12.6816	45.5101	25.6279
3012	3009	K.SDVMSVDIDK[136.11]K[136.11].A	YMR116C	1251.64	2	1251.63	626.825	1023.86	1235.61	617.803	1251.63	625.817	-0.0005	0.33	617.8031,618.30675,618.8104,619.31405,619.8177,620.32135,620.825,621.32865,625.8173,626.32095,626.8246,627.32825,627.8319,628.33555,628.8392,629.34285	0.0,0.0,4413262.0,1643242.875,0.0,0.0,0.0,0.0,0.0,762250.3125,8633083.0,3744297.25,0.0,0.0,0.0,0.0	0.399477	1235.61	1.0,0.64139786,0.0448098890638	8.1e-07	5.2e-07	4e-08	0.0129729	0.0083208	0.00058131	499936	4413262	0.11328	-0.271825	-0.365069	-0.356166	-0.172989
3013	3009	K.AGK[136.11]FPTPVSHNDDLYGK[136.11].V	YGL135W	1860.93	3	1860.93	621.319	1024.08	1844.9	614.967	1860.93	620.31	-0.0038	0.63	614.9673,615.303066667,615.638833333,615.9746,616.310366667,616.646133333,616.9819,617.317666667,620.3101,620.645866667,620.981633333,621.3174,621.653166667,621.988933333,622.3247,622.660466667	0.0,0.0,0.0,3291071.5,3533292.75,1222337.625,0.0,0.0,0.0,0.0,339513.21875,6774038.0,4420954.0,2424343.75,0.0,0.0	2.04199	1844.9	1.0,1.02748636,0.101696457516	4.14e-06	4.25e-06	4.2e-07	0.00869208	0.00893099	0.00088395	828926	3.29107e+06	0.251871	16.0655	8.82563	27.8527	19.9343
3014	3009	K.LHFDTAEPVK[136.11].L	YPL061W	1163.61	2	1163.6	582.811	1024.34	1155.59	577.795	1163.6	581.802	-0.0031	0.38	577.79465,578.2983,578.80195,579.3056,579.80925,580.3129,580.81655,581.3202,581.80175,582.3054,582.80905,583.3127,583.81635,584.32,584.82365,585.3273	0.0,0.0,2273256.75,1486288.875,0.0,0.0,0.0,0.0,0.0,411607.3125,6396819.5,2910116.75,0.0,226456.359375,0.0,0.0	2.66413	1155.59	1.0,0.65176254,0.0388214049677	5.38e-06	3.51e-06	2.1e-07	0.00694055	0.00452359	0.00026944	572429	2.27326e+06	0.25181	-0.275058	-1	-0.22199	-0.177391
3039	3038	K.LYVSHIQVNQAPK[136.11].Q	YKL180W,YJL177W	1503.83	3	1503.82	502.284	1031.21	1495.81	498.603	1503.82	501.274	-0.0062	0.56	498.6028333,498.938599967,499.274366633,499.6101333,499.945899967,500.281666633,500.6174333,500.953199967,501.2742333,501.609999967,501.945766633,502.2815333,502.617299967,502.953066633,503.2888333,503.624599967	0.0,0.0,0.0,5126903.0,2613522.5,0.0,0.0,0.0,0.0,0.0,483594.625,8143812.5,7333082.0,0.0,751083.625,0.0	4.12281	1495.81	1.0,0.84538726,0.0710406405899	8.31e-06	7.03e-06	5.9e-07	0.00536608	0.00453642	0.00038121	1.13054e+06	5126903	0.220511	58.3587	-36.4867	31.4606	76.8457
3045	3044	K.LYVSHIQVNQAPK[136.11].Q	YKL180W,YJL177W	1503.83	2	1503.83	752.922	1032.82	1495.81	747.906	1503.83	751.913	-0.0021	0.56	747.9063,748.40995,748.9136,749.41725,749.9209,750.42455,750.9282,751.43185,751.9134,752.41705,752.9207,753.42435,753.928,754.43165,754.9353,755.43895	0.0,0.0,3255962.0,2908875.5,0.0,0.0,0.0,0.0,0.0,243958.40625,5920157.5,5124070.5,0.0,0.0,0.0,0.0	1.39644	1495.81	1.0,0.84538726,0.0710406405899	2.82e-06	2.38e-06	2e-07	0.00536057	0.00453176	0.00038082	761680	3255962	0.233934	-0.115506	-0.0568118	0.0355238	-0.21515
3047	3044	K.LYVSHIQVNQAPK.Q	YKL180W,YJL177W	1495.81	2	1495.81	748.915	1033.31	1495.81	747.907	1503.83	751.914	-0.0009	0.56	747.9069,748.41055,748.9142,749.41785,749.9215,750.42515,750.9288,751.43245,751.914,752.41765,752.9213,753.42495,753.9286,754.43225,754.9359,755.43955	0.0,0.0,3255962.0,2908875.5,0.0,0.0,0.0,0.0,0.0,243958.40625,5920157.5,5124070.5,0.0,0.0,0.0,0.0	0.601679	1495.81	1.0,0.84538726,0.0710406405899	1.2e-06	1.02e-06	9e-08	0.0053304	0.00450625	0.00037868	761680	3255962	0.233934	-0.115506	-0.0568118	0.0355238	-0.21515
3058	3056	K.HLEGISDADIAK.L	YKL152C	1267.64	2	1267.64	634.828	1036.32	1267.64	633.819	1275.65	637.826	-0.0028	0.54	633.819,634.32265,634.8263,635.32995,635.8336,636.33725,636.8409,637.34455,637.8261,638.32975,638.8334,639.33705,639.8407,640.34435,640.848,641.35165	347038.59375,0.0,8653163.0,4287843.0,0.0,0.0,0.0,0.0,0.0,711740.625,16318464.0,10551849.0,0.0,0.0,0.0,0.0	2.20883	1267.64	1.0,0.67290046,0.0458558751856	4.42e-06	2.97e-06	2e-07	0.00628685	0.00423042	0.00028829	162284	347039	0.467624	-0.0359644	-0.17806	-0.116865	0.0109866
3060	3056	R.DNIQGITK[136.11]PAIR[166.11].R	YBR009C,YNL030W	1342.77	3	1342.77	448.597	1036.75	1324.74	441.581	1342.77	447.589	-0.0021	2.06	441.5813667,441.917133367,442.252900033,442.5886667,442.924433367,443.260200033,443.5959667,443.931733367,447.5888667,447.924633367,448.260400033,448.5961667,448.931933367,449.267700033,449.6034667,449.939233367	0.0,0.0,0.0,2525829.25,1488275.5,0.0,0.0,0.0,0.0,0.0,114001.210938,2714107.75,1260780.25,0.0,0.0,0.0	1.56393	1324.74	1.0,0.71965,0.057268696668	3.19e-06	2.3e-06	1.8e-07	0.0136077	0.00979279	0.0007793	207643	2.52583e+06	0.0822077	46.298	-42.6869	62.8698	33.4382
3063	3062	K.HLEGISDADIAK[136.11].L	YKL152C	1275.65	2	1275.65	638.835	1037.69	1267.64	633.818	1275.65	637.825	-0.0043	0.54	633.81825,634.3219,634.82555,635.3292,635.83285,636.3365,636.84015,637.3438,637.82535,638.329,638.83265,639.3363,639.83995,640.3436,640.84725,641.3509	200003.25,111902.515625,20919578.0,14126175.0,0.0,0.0,0.0,0.0,810920.1875,1493558.5,43839772.0,29929178.0,0.0,0.0,0.0,0.0	3.37082	1267.64	1.0,0.67290046,0.0458558751856	6.81e-06	4.58e-06	3.1e-07	0.00632897	0.00425876	0.00029022	372558	200003	1.86276	-0.0101062	-0.116865	0.0109866	0.000886144
3064	3062	K.HLEGISDADIAK[136.11].L	YKL152C	1275.65	3	1275.65	426.226	1037.91	1267.64	422.546	1275.65	425.217	-0.0035	0.28	422.5457667,422.881533367,423.217300033,423.5530667,423.888833367,424.224600033,424.5603667,424.896133367,425.2171667,425.552933367,425.888700033,426.2244667,426.560233367,426.896000033,427.2317667,427.567533367	0.0,0.0,123491.9375,3008184.0,2167046.25,335158.75,0.0,0.0,0.0,0.0,337923.09375,6487011.0,2810049.25,0.0,0.0,0.0	2.74369	1267.64	1.0,0.67290046,0.0458558751856	5.54e-06	3.73e-06	2.5e-07	0.00632769	0.00425791	0.00029016	95648.8	123492	0.774535	35.6122	-45.5831	29.5817	33.1754
3073	3068	R.DNIQGITK[136.11]PAIR[166.11].R	YBR009C,YNL030W	1342.77	2	1342.77	672.392	1040.18	1324.74	662.371	1342.77	671.383	-0.0036	2.06	662.3713,662.87495,663.3786,663.88225,664.3859,664.88955,665.3932,665.89685,671.38255,671.8862,672.38985,672.8935,673.39715,673.9008,674.40445,674.9081	0.0,0.0,2481462.5,1410450.75,0.0,0.0,0.0,0.0,0.0,0.0,3473622.25,1506670.75,0.0,0.0,0.0,0.0	2.68103	1324.74	1.0,0.71965,0.057268696668	5.47e-06	3.94e-06	3.1e-07	0.01361	0.00979444	0.00077943	343601	2.48146e+06	0.138467	-0.298645	-0.267773	-0.319316	-0.308585
3075	3074	R.AGELTQEELER[166.11].L	YDR450W,YML026C	1283.62	2	1283.62	642.819	1040.87	1273.61	636.806	1283.62	641.811	-0.0022	1.99	636.8064,637.31005,637.8137,638.31735,638.821,639.32465,639.8283,640.33195,641.81055,642.3142,642.81785,643.3215,643.82515,644.3288,644.83245,645.3361	0.0,0.0,5348952.5,2761600.0,669474.0,0.0,0.0,0.0,0.0,440098.9375,12042722.0,5084011.0,0.0,0.0,0.0,0.0	1.7139	1273.61	1.0,0.64961958,0.0434851361213	3.47e-06	2.25e-06	1.5e-07	0.00786167	0.00510709	0.00034187	10462828	5.34895e+06	1.95605	-0.151165	-0.303073	-0.305574	-0.071852
3079	3074	K.HLEGISDADIAK[136.11].L	YKL152C	1275.65	1	1275.66	1276.66	1041.77	1267.64	1267.64	1275.66	1275.66	0.0011	0.54	1267.6419,1268.6492,1269.6565,1270.6638,1271.6711,1272.6784,1273.6857,1274.693,1275.6561,1276.6634,1277.6707,1278.678,1279.6853,1280.6926,1281.6999,1282.7072	0.0,1606903.375,1094972.0,470257.28125,0.0,0.0,0.0,0.0,182193.125,3658100.25,2436847.75,0.0,0.0,0.0,0.0,0.0	-0.862302	1267.64	1.0,0.67290046,0.0458558751856	-1.74e-06	-1.17e-06	-8e-08	0.00632039	0.00425299	0.00028983	133027	1.6069e+06	0.0827847	-0.925279	-1	-0.802127	-1
3100	3098	K.VSVEGVNVEK[136.11].F	YML073C,YLR448W	1066.58	2	1066.57	534.295	1047.57	1058.56	529.278	1066.57	533.285	-0.0043	0.67	529.27825,529.7819,530.28555,530.7892,531.29285,531.7965,532.30015,532.8038,533.28535,533.789,534.29265,534.7963,535.29995,535.8036,536.30725,536.8109	0.0,0.0,3932458.0,1765906.875,0.0,0.0,0.0,0.0,147191.515625,0.0,7739921.0,2755609.25,0.0,763889.5625,229503.671875,0.0	4.0316	1058.56	1.0,0.56093772,0.0320096078028	8.16e-06	4.57e-06	2.6e-07	0.00757903	0.00425136	0.0002426	292287	3932458	0.0743268	-0.182387	-0.36434	-0.309426	-0.106898
3101	3098	R.YEEMVENMK[136.11].A	YDR099W	1179.5	2	1179.5	590.759	1047.78	1171.49	585.744	1179.5	589.751	-0.0019	0.93	585.7435,586.24715,586.7508,587.25445,587.7581,588.26175,588.7654,589.26905,589.7506,590.25425,590.7579,591.26155,591.7652,592.26885,592.7725,593.27615	0.0,0.0,2726223.0,1564966.5,0.0,0.0,0.0,0.0,0.0,292141.71875,7146750.0,3097909.5,0.0,0.0,0.0,0.0	1.61085	1171.49	1.0,0.61680298,0.0418765113018	3.25e-06	2.01e-06	1.4e-07	0.0068443	0.00422159	0.00028662	247560	2726223	0.0908071	-0.23752	-0.319633	-0.234299	-0.221532
3102	3098	K.SSNITISNAVGR[166.11].L	YDL229W	1227.64	2	1227.65	614.83	1047.99	1217.64	608.819	1227.65	613.823	0.0007	0.48	608.81855,609.3222,609.82585,610.3295,610.83315,611.3368,611.84045,612.3441,613.8227,614.32635,614.83,615.33365,615.8373,616.34095,616.8446,617.34825	0.0,0.0,2499812.25,0.0,0.0,0.0,4285325.0,0.0,252817.15625,411261.59375,5561442.5,0.0,0.0,296287.5625,8064402.5,0.0	-0.570198	1217.64	1.0,0.62571038,0.0463732680962	-1.15e-06	-7.2e-07	-5e-08	0.00821829	0.00514227	0.00038111	214470	2.49981e+06	0.0857944	-0.790958	0.272773	-1	-0.781875
3103	3098	K.YQVTVIDAPGHR.D	YBR118W	1354.7	3	1354.7	452.574	1048.21	1354.7	451.566	1364.71	454.903	0	0.63	451.5664333,451.902199967,452.237966633,452.5737333,452.909499967,453.245266633,453.5810333,453.916799967,454.9025333,455.238299967,455.574066633,455.9098333,456.245599967,456.581366633,456.9171333,457.252899967	0.0,0.0,0.0,4807433.5,3277461.25,0.0,0.0,0.0,0.0,118154.976562,358005.1875,9095477.0,5808501.5,0.0,0.0,0.0	0	1354.7	1.0,0.75194956,0.0595110964476	0	0	0	0.00733366	0.00551454	0.00043643	848814	4.80743e+06	0.176563	40.6099	15.237	50.6449	40.7581
3105	3104	K.TNNPETLVALR[166.11]K[136.11].A	YAL038W	1372.78	3	1372.78	458.6	1048.86	1354.75	451.585	1372.78	457.592	-0.0023	2.65	451.5848333,451.920599967,452.256366633,452.5921333,452.927899967,453.263666633,453.5994333,453.935199967,457.5923333,457.928099967,458.263866633,458.5996333,458.935399967,459.271166633,459.6069333,459.942699967	0.0,0.0,0.0,5930640.5,4164812.0,0.0,0.0,0.0,0.0,0.0,945770.375,11784498.0,6074771.5,0.0,0.0,0.0	1.67543	1354.75	1.0,0.72829668,0.0565093121377	3.42e-06	2.49e-06	1.9e-07	0.0133066	0.00969113	0.00075194	295139	5.93064e+06	0.0497652	23.1023	17.6975	24.7188	23.9863
3106	3104	K.SSNITISNAVGR.L	YDL229W	1217.64	2	1217.63	609.826	1049.09	1217.63	608.817	1227.64	613.821	-0.0024	0.48	608.817,609.32065,609.8243,610.32795,610.8316,611.33525,611.8389,612.34255,613.82115,614.3248,614.82845,615.3321,615.83575,616.3394,616.84305,617.3467	168621.65625,0.0,8145716.5,3405625.75,0.0,0.0,1798606.625,0.0,0.0,1007803.5625,16807046.0,8607840.0,0.0,0.0,2076674.625,0.0	1.97103	1217.63	1.0,0.62571038,0.0463732680962	3.94e-06	2.47e-06	1.8e-07	0.0081564	0.00510354	0.00037824	292790	168622	1.73637	-0.181762	-0.262982	-0.230557	-0.112932
3108	3104	K.YQVTVIDAPGHR.D	YBR118W	1354.7	2	1354.7	678.357	1049.55	1354.7	677.348	1364.7	682.352	-0.004	0.63	677.34765,677.8513,678.35495,678.8586,679.36225,679.8659,680.36955,680.8732,682.3518,682.85545,683.3591,683.86275,684.3664,684.87005,685.3737,685.87735	0.0,0.0,7706228.5,5087385.5,1630404.5,0.0,0.0,0.0,0.0,299199.71875,14862320.0,10872641.0,0.0,0.0,509671.84375,0.0	2.95268	1354.7	1.0,0.75194956,0.0595110964476	5.91e-06	4.44e-06	3.5e-07	0.00733959	0.005519	0.00043679	163633	7.70623e+06	0.0212339	-0.0547637	-0.255485	-0.059538	-0.017467
3114	3110	R.DAQIVVGTPGR[166.11].V	YJL138C,YKR059W	1121.61	2	1121.61	561.811	1051.11	1111.6	555.799	1121.61	560.803	-0.0014	1.3	555.79855,556.3022,556.80585,557.3095,557.81315,558.3168,558.82045,559.3241,560.8027,561.30635,561.81,562.31365,562.8173,563.32095,563.8246,564.32825	0.0,0.0,2816044.5,0.0,0.0,0.0,0.0,0.0,0.0,0.0,5622172.5,0.0,0.0,0.0,142241.703125,0.0	1.24821	1111.6	1.0,0.59417794,0.0393704123932	2.53e-06	1.5e-06	1e-07	0.00900606	0.0053512	0.00035457	510410	2.81604e+06	0.181251	-0.868019	-0.533191	-1	-1
3115	3110	K.VFSGNR[166.11]PTTSILAQK[136.11].L	YBR196C	1635.91	2	1635.91	818.96	1051.32	1617.89	808.943	1635.91	817.955	0.003	0.51	808.9434,809.44705,809.9507,810.45435,810.958,811.46165,811.9653,812.46895,817.95465,818.4583,818.96195,819.4656,819.96925,820.4729,820.97655,821.4802	0.0,0.0,3618734.25,2176501.0,0.0,0.0,0.0,0.0,0.0,433892.40625,6158501.0,4030689.75,0.0,0.0,0.0,0.0	-1.83385	1617.89	1.0,0.88862066,0.0823661765587	-3.73e-06	-3.31e-06	-3.1e-07	0.0111358	0.0098955	0.00091721	2.17377e+06	3.61873e+06	0.600699	-0.321409	-0.161223	-0.285565	-0.460361
3117	3116	K.YQVTVIDAPGHR[166.11].D	YBR118W	1364.71	3	1364.7	455.91	1051.99	1354.69	451.565	1364.7	454.901	-0.0044	0.63	451.5649667,451.900733367,452.236500033,452.5722667,452.908033367,453.243800033,453.5795667,453.915333367,454.9010667,455.236833367,455.572600033,455.9083667,456.244133367,456.579900033,456.9156667,457.251433367	0.0,0.0,0.0,48136220.0,32686952.0,0.0,0.0,0.0,0.0,0.0,3193598.5,88786056.0,66284692.0,0.0,0.0,0.0	3.22413	1354.69	1.0,0.75194956,0.0595110964476	6.52e-06	4.9e-06	3.9e-07	0.00739438	0.0055602	0.00044005	194417	48136220	0.00403889	40.6411	31.5836	56.0171	34.1605
3122	3121	K.YGEHSIEVPGAVK[136.11].L	YIL053W	1392.71	3	1392.71	465.245	1053.63	1384.69	461.565	1392.71	464.236	-0.0046	0.51	461.5647,461.900466667,462.236233333,462.572,462.907766667,463.243533333,463.5793,463.915066667,464.2361,464.571866667,464.907633333,465.2434,465.579166667,465.914933333,466.2507,466.586466667	0.0,0.0,0.0,4531070.0,3110067.5,0.0,0.0,0.0,0.0,0.0,229444.0625,8667441.0,7491418.0,0.0,0.0,0.0	3.30291	1384.69	1.0,0.76783504,0.0570565864474	6.66e-06	5.12e-06	3.8e-07	0.00579437	0.00444912	0.00033061	545950	4531070	0.12049	55.0791	37.1846	73.917	69.1514
3123	3121	K.YGEHSIEVPGAVK[136.11].L	YIL053W	1392.71	2	1392.71	697.364	1054.12	1384.7	692.349	1392.71	696.356	-0.0016	0.51	692.34855,692.8522,693.35585,693.8595,694.36315,694.8668,695.37045,695.8741,696.35565,696.8593,697.36295,697.8666,698.37025,698.8739,699.37755,699.8812	0.0,0.0,2388725.5,1665648.625,0.0,0.0,0.0,0.0,0.0,0.0,4801688.0,2930991.5,0.0,0.0,0.0,0.0	1.14884	1384.7	1.0,0.76783504,0.0570565864474	2.32e-06	1.78e-06	1.3e-07	0.00579001	0.00444577	0.00033036	138928	2.38873e+06	0.0581601	-0.162828	-0.240304	-0.167434	-0.0934412
3125	3121	K.YGEHSIEVPGAVK.L	YIL053W	1384.7	3	1384.69	462.574	1054.61	1384.69	461.565	1392.71	464.236	-0.0046	0.51	461.5647,461.900466667,462.236233333,462.572,462.907766667,463.243533333,463.5793,463.915066667,464.2361,464.571866667,464.907633333,465.2434,465.579166667,465.914933333,466.2507,466.586466667	0.0,0.0,0.0,4531070.0,3110067.5,0.0,0.0,0.0,0.0,0.0,229444.0625,8667441.0,7491418.0,0.0,0.0,0.0	3.32202	1384.69	1.0,0.76783504,0.0570565864474	6.64e-06	5.1e-06	3.8e-07	0.00576104	0.00442353	0.00032871	545950	4531070	0.12049	55.0791	37.1846	73.917	69.1514
3127	3126	R.AFHDTEWATQDPR[166.11].E	YPL061W	1582.7	3	1582.7	528.575	1055.31	1572.69	524.231	1582.7	527.567	-0.0035	0.36	524.2307333,524.566499967,524.902266633,525.2380333,525.573799967,525.909566633,526.2453333,526.581099967,527.5668333,527.902599967,528.238366633,528.5741333,528.909899967,529.245666633,529.5814333,529.917199967	0.0,0.0,0.0,3803882.25,2800688.5,0.0,0.0,0.0,0.0,0.0,408589.4375,8563441.0,5865752.0,0.0,0.0,0.0	2.21141	1572.69	1.0,0.86114904,0.0758170304179	4.47e-06	3.85e-06	3.4e-07	0.00636827	0.00548403	0.00048282	295584	3.80388e+06	0.0777059	33.664	38.8463	34.1488	32.1377
3128	3126	K.TGTK[136.11]PAAVFTETLK[136.11]HD.-	YBR031W	1730.92	3	1730.91	577.98	1055.78	1714.88	571.628	1730.91	576.971	-0.0046	0.45	571.6281333,571.963899967,572.299666633,572.6354333,572.971199967,573.306966633,573.6427333,573.978499967,576.9709333,577.306699967,577.642466633,577.9782333,578.313999967,578.649766633,578.9855333,579.321299967	0.0,0.0,0.0,4009329.25,3603330.75,0.0,0.0,0.0,0.0,0.0,604984.0625,7605725.0,6004531.0,0.0,0.0,0.0	2.65755	1714.88	1.0,0.94193088,0.0863166269254	5.39e-06	5.08e-06	4.7e-07	0.00935203	0.00880896	0.00080724	595285	4.00933e+06	0.148475	19.4686	17.553	19.3825	20.4773
3132	3131	K.EILGTAQSVGC[160.03]R[166.11].V	YDR418W	1299.65	2	1299.65	650.831	1056.97	1289.64	644.819	1299.65	649.823	-0.0018	0.51	644.81895,645.3226,645.82625,646.3299,646.83355,647.3372,647.84085,648.3445,649.8231,650.32675,650.8304,651.33405,651.8377,652.34135,652.845,653.34865	0.0,177002.1875,4181268.0,2270604.25,949807.6875,0.0,0.0,0.0,337472.71875,493233.25,9752706.0,5801773.5,0.0,0.0,0.0,0.0	1.38499	1289.64	1.0,0.63885172,0.0488213794829	2.8e-06	1.79e-06	1.4e-07	0.00776335	0.00495963	0.00037902	150077	177002	0.847885	-0.0337977	-0.125787	-0.0931689	0.00563674
3133	3131	K.DYIMSPVGNPEGPEK[136.11]PNK[136.11]K[136.11].F	YKL060C	2123.08	3	2123.08	708.7	1057.19	2099.03	699.678	2123.08	707.692	-0.0028	0.64	699.6776333,700.013399967,700.349166633,700.6849333,701.020699967,701.356466633,701.6922333,702.027999967,707.6918333,708.027599967,708.363366633,708.6991333,709.034899967,709.370666633,709.7064333,710.042199967	0.0,0.0,0.0,3550120.5,4386274.0,2300949.5,825574.9375,0.0,0.0,0.0,0.0,7476869.0,7326846.5,3484861.5,0.0,0.0	1.31884	2099.03	1.0,1.14848604,0.135937065646	2.68e-06	3.08e-06	3.6e-07	0.0114568	0.013158	0.00155741	1.03399e+06	3.55012e+06	0.291256	-27.1213	-27.1213	-27.1213	-27.1213
3135	3131	R.AFHDTEWATQDPR.E	YPL061W	1572.7	3	1572.69	525.239	1057.66	1572.69	524.231	1582.7	527.567	-0.0036	0.36	524.2307,524.566466667,524.902233333,525.238,525.573766667,525.909533333,526.2453,526.581066667,527.5668,527.902566667,528.238333333,528.5741,528.909866667,529.245633333,529.5814,529.917166667	0.0,0.0,0.0,6958837.0,4724080.0,0.0,444171.4375,0.0,0.0,0.0,689209.6875,12708770.0,9757991.0,4519849.0,0.0,0.0	2.28906	1572.69	1.0,0.86114904,0.0758170304179	4.58e-06	3.94e-06	3.5e-07	0.00632814	0.00544947	0.00047978	167844	6958837	0.0241195	38.0966	34.1488	32.1377	65.6289
3138	3137	K.EILGTAQSVGC[160.03]R.V	YDR418W	1289.64	2	1289.64	645.827	1058.61	1289.64	644.819	1299.65	649.823	-0.002	0.51	644.8189,645.32255,645.8262,646.32985,646.8335,647.33715,647.8408,648.34445,649.82305,650.3267,650.83035,651.334,651.83765,652.3413,652.84495,653.3486	0.0,0.0,8302814.5,5247722.0,0.0,0.0,0.0,0.0,452252.59375,1176129.625,19173766.0,12404683.0,0.0,0.0,0.0,0.0	1.55082	1289.64	1.0,0.63885172,0.0488213794829	3.1e-06	1.98e-06	1.5e-07	0.00770389	0.00492164	0.00037611	191821	8.30281e+06	0.0231032	0.00229831	-0.0931689	0.00563674	0.0287447
3139	3137	K.DYIMSPVGNPEGPEKPNKK.F	YKL060C	2099.04	3	2099.03	700.686	1058.83	2099.03	699.678	2123.08	707.692	-0.0013	0.64	699.6781333,700.013899967,700.349666633,700.6854333,701.021199967,701.356966633,701.6927333,702.028499967,707.6923333,708.028099967,708.363866633,708.6996333,709.035399967,709.371166633,709.7069333,710.042699967	0.0,0.0,0.0,5614366.5,6880145.5,2890945.25,0.0,0.0,0.0,202483.03125,0.0,10320819.0,10943066.0,5631782.0,0.0,0.0	0.619332	2099.03	1.0,1.14848604,0.135937065646	1.24e-06	1.42e-06	1.7e-07	0.0113256	0.0130074	0.00153958	372431	5.61437e+06	0.0663353	-27.1213	-27.1213	-27.1213	-27.1213
3146	3143	K.TGTKPAAVFTETLKHD.-	YBR031W	1714.89	3	1714.88	572.637	1060.63	1714.88	571.627	1730.91	576.97	-0.0076	0.45	571.6271333,571.962899967,572.298666633,572.6344333,572.970199967,573.305966633,573.6417333,573.977499967,576.9699333,577.305699967,577.641466633,577.9772333,578.312999967,578.648766633,578.9845333,579.320299967	0.0,0.0,0.0,4289740.0,5168470.0,1859272.5,0.0,0.0,0.0,0.0,1070483.0,9700819.0,8787028.0,3330254.75,0.0,0.0	4.43177	1714.88	1.0,0.94193088,0.0863166269254	8.86e-06	8.35e-06	7.7e-07	0.00926896	0.00873072	0.00080007	169912	4289740	0.039609	17.645	18.348	12.8751	25.9246
3147	3143	K.C[143.00]K[136.11]EVGITAVHVK[136.11].L	YCR031C,YJL191W	1338.73	3	1338.73	447.251	1060.88	1322.7	440.899	1338.73	446.242	-0.0033	1.55	440.8994333,441.235199967,441.570966633,441.9067333,442.242499967,442.578266633,442.9140333,443.249799967,446.2422333,446.577999967,446.913766633,447.2495333,447.585299967,447.921066633,448.2568333,448.592599967	0.0,0.0,0.0,1323469.25,919037.5,0.0,0.0,5789237.5,0.0,0.0,371717.46875,5045561.5,2441670.25,591377.1875,0.0,0.0	2.46502	1322.7	1.0,0.70769052,0.0561049490946	5.02e-06	3.55e-06	2.8e-07	0.012123	0.00857932	0.00068016	362005	1.32347e+06	0.273527	22.5126	-43.3914	23.2112	19.1857
3150	3149	K.DYIMSPVGNPEGPEK[136.11]PNK[136.11]K[136.11].F	YKL060C	2123.08	2	2123.08	1062.55	1061.82	2099.04	1049.52	2123.08	1061.54	0.0011	0.64	1049.5184,1050.02205,1050.5257,1051.02935,1051.533,1052.03665,1052.5403,1053.04395,1061.5397,1062.04335,1062.547,1063.05065,1063.5543,1064.05795,1064.5616,1065.06525	0.0,0.0,4244286.0,4475301.5,2734047.25,0.0,0.0,0.0,0.0,1271555.5,7193286.0,6738089.5,3799639.25,0.0,0.0,0.0	-0.518116	2099.04	1.0,1.14848604,0.135937065646	-1.05e-06	-1.21e-06	-1.4e-07	0.0114531	0.0131537	0.00155689	173059	4244286	0.0407746	-0.162349	-0.205815	-0.146355	-0.157206
3151	3149	-.MK[136.11]VEVDSFSGAK[136.11].L	YGR148C	1312.67	2	1312.67	657.341	1062.09	1296.64	648.319	1312.67	656.333	-0.0013	0.82	648.31855,648.8222,649.32585,649.8295,650.33315,650.8368,651.34045,651.8441,656.33275,656.8364,657.34005,657.8437,658.34735,658.851,659.35465,659.8583	0.0,0.0,2412127.0,1772533.75,3269369.25,0.0,0.0,0.0,0.0,499965.71875,6003004.5,2602630.5,0.0,0.0,0.0,0.0	0.99035	1296.64	1.0,0.70054608,0.0514835053774	2.02e-06	1.41e-06	1e-07	0.0123635	0.00866122	0.00063652	859313	2412127	0.356247	-0.19951	-0.199648	-0.257841	-0.135138
3153	3149	R.HVIFLAER.R	YNL096C	983.555	2	983.553	492.785	1062.57	983.553	491.776	993.561	496.781	-0.0022	0.4	491.7765,492.28015,492.7838,493.28745,493.7911,494.29475,494.7984,495.30205,496.78065,497.2843,497.78795,498.2916,498.79525,499.2989,499.80255,500.3062	0.0,0.0,4908611.0,2430754.25,0.0,0.0,0.0,0.0,432763.125,235499.46875,11073296.0,4958356.5,0.0,0.0,0.0,0.0	2.23678	983.553	1.0,0.57111062,0.0320534145104	4.47e-06	2.55e-06	1.4e-07	0.0100776	0.00575544	0.00032302	590380	4908611	0.120274	-0.234351	-0.239195	-0.190451	-0.280786
3157	3155	K.DYIMSPVGNPEGPEKPNKK.F	YKL060C	2099.04	2	2099.04	1050.53	1063.73	2099.04	1049.52	2123.08	1061.54	0.0027	0.64	1049.5192,1050.02285,1050.5265,1051.03015,1051.5338,1052.03745,1052.5411,1053.04475,1061.5405,1062.04415,1062.5478,1063.05145,1063.5551,1064.05875,1064.5624,1065.06605	0.0,0.0,5367505.0,5520956.5,3871748.75,0.0,0.0,0.0,196367.5,1620801.5,10997591.0,10319427.0,0.0,0.0,0.0,0.0	-1.2863	2099.04	1.0,1.14848604,0.135937065646	-2.57e-06	-2.95e-06	-3.5e-07	0.0113218	0.0130029	0.00153905	187569	5367505	0.0349453	-0.159154	-0.146355	-0.157206	-0.168898
3158	3155	R.AVGGEVGASAALAPK[136.11].L	YDR418W	1304.72	2	1304.72	653.366	1064	1296.7	648.351	1304.72	652.358	-0.0021	0.81	648.3508,648.85445,649.3581,649.86175,650.3654,650.86905,651.3727,651.87635,652.3579,652.86155,653.3652,653.86885,654.3725,654.87615,655.3798,655.88345	0.0,0.0,2481865.25,1476543.75,0.0,0.0,0.0,0.0,0.0,0.0,4667970.0,3364462.25,0.0,0.0,0.0,0.0	1.60954	1296.7	1.0,0.69943764,0.0503461564722	3.25e-06	2.27e-06	1.6e-07	0.0061837	0.00432511	0.00031133	309868	2.48187e+06	0.124853	-0.0253599	-0.0394529	-0.0319661	-0.0170629
3159	3155	K.YDADVLDK[136.11].-	YGR085C,YPR102C	945.453	2	945.447	473.734	1064.22	937.433	468.717	945.447	472.724	-0.006	0.73	468.71665,469.2203,469.72395,470.2276,470.73125,471.2349,471.73855,472.2422,472.72375,473.2274,473.73105,474.2347,474.73835,475.242,475.74565,476.2493	0.0,0.0,2469039.0,455563.96875,158334.640625,0.0,0.0,0.0,0.0,0.0,5314216.0,1131492.875,333393.78125,0.0,0.0,0.0	6.34616	937.433	1.0,0.50137122,0.0219434477497	1.29e-05	6.45e-06	2.8e-07	0.00856194	0.00429271	0.00018788	469799	2469039	0.190276	-0.406627	-0.164935	-0.593302	-0.402512
3165	3161	K.QLENVSSNIVK[136.11].N	YHL015W	1237.68	2	1237.67	619.845	1065.8	1229.65	614.827	1237.67	618.834	-0.0068	2.89	614.82735,615.331,615.83465,616.3383,616.84195,617.3456,617.84925,618.3529,618.83445,619.3381,619.84175,620.3454,620.84905,621.3527,621.85635,622.36	548943.8125,0.0,2952537.5,1976262.625,724840.4375,0.0,0.0,0.0,0.0,190902.140625,5904778.5,3383408.5,1027319.125,0.0,0.0,0.0	5.49417	1229.65	1.0,0.65068394,0.0441605141389	1.11e-05	7.22e-06	4.9e-07	0.00652854	0.00424801	0.0002883	787329	548944	1.43426	-0.162312	-0.362048	-0.0700365	-0.165465
3168	3167	K.QLENVSSNIVK.N	YHL015W	1229.66	2	1229.66	615.838	1066.71	1229.66	614.83	1237.67	618.837	-0.0025	2.89	614.8295,615.33315,615.8368,616.34045,616.8441,617.34775,617.8514,618.35505,618.8366,619.34025,619.8439,620.34755,620.8512,621.35485,621.8585,622.36215	156080.765625,196621.25,5814860.0,3227255.25,0.0,0.0,179893.609375,0.0,0.0,290489.34375,11960991.0,6425360.5,0.0,0.0,0.0,0.0	2.03308	1229.66	1.0,0.65068394,0.0441605141389	4.07e-06	2.65e-06	1.8e-07	0.00647928	0.00421596	0.00028613	906529	156081	5.80808	-0.125443	-0.0700365	-0.165465	-0.115757
3176	3173	K.SKEQLASQLVDLKK.E	YDL191W	1585.9	3	1587.91	529.642	1069.1	1587.91	529.303	1611.95	537.317	2.0045	0.81	529.3027333,529.638499967,529.974266633,530.3100333,530.645799967,530.981566633,531.3173333,531.653099967,537.3169333,537.652699967,537.988466633,538.3242333,538.659999967,538.995766633,539.3315333,539.667299967	0.0,10093454.0,8917776.0,3172878.75,848017.5625,0.0,0.0,0.0,2841103.75,22272452.0,15229613.0,6017781.5,0.0,1145499.375,0.0,0.0	-1263.95	1587.91	1.0,0.85701882,0.0725373436617	-0.00252152	-0.00216099	-0.0001829	0.0123937	0.0106216	0.00089901	454344	10093454	0.0450138	-0.539637	-0.558297	-0.555894	-0.515677
3177	3173	M.n[43.02]SRPIVISGPSGTGK.S	YDR454C	1396.77	2	1396.77	699.391	1069.34	1396.77	698.383	1414.79	707.394	-0.002	0.09	698.3827,698.88635,699.39,699.89365,700.3973,700.90095,701.4046,701.90825,707.39395,707.8976,708.40125,708.9049,709.40855,709.9122,710.41585,710.9195	0.0,377079.5625,3262315.25,2575218.75,707934.375,163861.53125,0.0,0.0,0.0,426713.375,5765322.5,3074192.0,0.0,0.0,0.0,0.0	1.43188	1396.77	1.0,0.730728,0.05824582058	2.86e-06	2.09e-06	1.7e-07	0.0127415	0.00931059	0.00074214	3.76209e+06	377080	9.97691	-0.235748	-0.298955	-0.143607	-0.270254
3179	3178	M.n[43.02]SDAVTIR[166.11].T	YER074W,YIL069C	812.427	1	812.428	813.434	1070.06	802.419	802.419	812.428	812.428	0.0011	0.76	802.4195,803.4268,804.4341,805.4414,806.4487,807.456,808.4633,809.4706,812.4278,813.4351,814.4424,815.4497,816.457,817.4643,818.4716,819.4789	0.0,3440324.25,0.0,0.0,0.0,0.0,0.0,0.0,174729.671875,7645720.0,2203273.25,0.0,0.0,0.0,0.0,0.0	-1.35397	802.419	1.0,0.39254996,0.0173651597904	-2.76e-06	-1.08e-06	-5e-08	0.0124699	0.00489506	0.00021654	268558	3.44032e+06	0.078062	-1	-1	-1	-1
3184	3183	M.n[43.02]SDAVTIR.T	YER074W,YIL069C	802.418	1	802.419	803.426	1071.55	802.419	802.419	812.427	812.427	0.0006	0.76	802.4191,803.4264,804.4337,805.441,806.4483,807.4556,808.4629,809.4702,812.4274,813.4347,814.442,815.4493,816.4566,817.4639,818.4712,819.4785	0.0,5508472.5,0.0,0.0,0.0,0.0,0.0,0.0,381795.21875,10943815.0,2808332.5,0.0,0.0,0.0,0.0,0.0	-0.747739	802.419	1.0,0.39254996,0.0173651597904	-1.5e-06	-5.9e-07	-3e-08	0.0123175	0.00483524	0.0002139	189256	5.50847e+06	0.0343573	-1	-1	-1	-1
3185	3183	R.LLNTNVDGNIK[136.11].L	YDR450W,YML026C	1207.67	2	1207.66	604.84	1071.75	1199.65	599.824	1207.66	603.832	-0.002	0.51	599.8245,600.32815,600.8318,601.33545,601.8391,602.34275,602.8464,603.35005,603.8316,604.33525,604.8389,605.34255,605.8462,606.34985,606.8535,607.35715	0.0,0.0,2593963.5,1228970.25,0.0,0.0,0.0,0.0,0.0,312802.15625,5088582.0,2345831.75,0.0,0.0,0.0,0.0	1.65609	1199.65	1.0,0.63736506,0.0419274059891	3.35e-06	2.13e-06	1.4e-07	0.0066838	0.00426002	0.00028023	185836	2.59396e+06	0.0716415	-0.131393	-0.220334	-0.26994	-0.0513628
3192	3189	R.LLNTNVDGNIK.L	YDR450W,YML026C	1199.65	2	1199.65	600.833	1073.52	1199.65	599.825	1207.66	603.832	-0.0015	0.51	599.82475,600.3284,600.83205,601.3357,601.83935,602.343,602.84665,603.3503,603.83185,604.3355,604.83915,605.3428,605.84645,606.3501,606.85375,607.3574	0.0,0.0,5461639.0,3761581.5,0.0,0.0,0.0,0.0,0.0,210422.203125,11757459.0,6649570.5,0.0,0.0,0.0,0.0	1.25036	1199.65	1.0,0.63736506,0.0419274059891	2.5e-06	1.59e-06	1e-07	0.00663862	0.00423122	0.00027834	477367	5461639	0.0874035	-0.173707	-0.26994	-0.0513628	-0.225061
3199	3195	K.DYIMSPVGNPEGPEK[136.11]PNK[136.11]K[136.11].F	YKL060C	2123.08	3	2124.07	708.7	1075.32	2100.03	700.009	2124.07	708.023	0.9895	0.64	700.0085333,700.344299967,700.680066633,701.0158333,701.351599967,701.687366633,702.0231333,702.358899967,708.0227333,708.358499967,708.694266633,709.0300333,709.365799967,709.701566633,710.0373333,710.373099967	0.0,175531.0,2465556.0,3216831.5,1309488.625,635006.125,0.0,0.0,0.0,514352.0,5160924.0,4441585.0,2345274.5,1048378.125,204089.796875,0.0	-466.068	2100.03	1.0,1.14848604,0.135937065646	-0.00094732	-0.00108798	-0.00012878	0.0105014	0.0120607	0.00142753	1.65127e+06	175531	9.40729	-0.111326	-0.0461797	-0.125642	-0.276043
3200	3195	R.AVGGEVGASAALAPK.L	YDR418W	1296.7	2	1296.7	649.359	1075.58	1296.7	648.348	1304.71	652.356	-0.0067	0.81	648.3485,648.85215,649.3558,649.85945,650.3631,650.86675,651.3704,651.87405,652.3556,652.85925,653.3629,653.86655,654.3702,654.87385,655.3775,655.88115	0.0,0.0,3450140.25,2975333.0,1597466.0,0.0,0.0,0.0,0.0,411719.65625,8377181.5,4633880.5,1408433.375,0.0,0.0,0.0	5.16695	1296.7	1.0,0.69943764,0.0503461564722	1.03e-05	7.23e-06	5.2e-07	0.00615284	0.00430353	0.00030977	256555	3.45014e+06	0.0743607	-0.111643	-0.139832	-0.0801768	-0.112079
3205	3201	R.IVQIMQNPTHYK[136.11].L	YDR450W,YML026C	1478.78	2	1478.78	740.397	1077.2	1470.76	735.382	1478.78	739.389	-0.0019	0.43	735.3817,735.88535,736.389,736.89265,737.3963,737.89995,738.4036,738.90725,739.3888,739.89245,740.3961,740.89975,741.4034,741.90705,742.4107,742.91435	0.0,0.0,1645232.875,1018854.0,891847.625,0.0,0.0,0.0,0.0,0.0,4087170.0,3104917.75,0.0,0.0,0.0,0.0	1.28484	1470.76	1.0,0.82778644,0.0729660424903	2.59e-06	2.14e-06	1.9e-07	0.0054516	0.00451276	0.00039778	948363	1.64523e+06	0.576431	-0.132216	-0.0705537	-0.13096	-0.150497
3214	3211	K.KVYPDVLYTSK.L	YKL152C	1311.71	2	1311.71	656.861	1079.7	1311.71	655.854	1327.74	663.868	-0.0003	0.53	655.85355,656.3572,656.86085,657.3645,657.86815,658.3718,658.87545,659.3791,663.86775,664.3714,664.87505,665.3787,665.88235,666.386,666.88965,667.3933	0.0,0.0,6594303.0,5371913.5,0.0,0.0,0.0,0.0,0.0,975030.625,18698076.0,10726449.0,0.0,0.0,0.0,0.0	0.22871	1311.71	1.0,0.75470038,0.0476664907004	4.6e-07	3.5e-07	2e-08	0.0120724	0.00911108	0.00057545	603260	6594303	0.0914821	-0.129774	-0.189683	-0.156631	-0.103089
3215	3211	K.TFTTAETITNANTAK[136.11].N	YBR196C	1590.8	2	1590.8	796.406	1079.91	1582.79	791.393	1590.8	795.4	0.0028	2.02	791.3933,791.89695,792.4006,792.90425,793.4079,793.91155,794.4152,794.91885,795.4004,795.90405,796.4077,796.91135,797.415,797.91865,798.4223,798.92595	0.0,0.0,2948659.75,2343305.75,0.0,0.0,0.0,0.0,0.0,308085.03125,6436150.0,3669880.5,0.0,0.0,0.0,0.0	-1.76012	1582.79	1.0,0.8349634,0.0707650597288	-3.55e-06	-2.96e-06	-2.5e-07	0.0050598	0.00422475	0.00035806	981276	2.94866e+06	0.332787	-0.0623541	0.0549422	-0.232618	0.0191023
3216	3211	R.IVQIMQNPTHYK.L	YDR450W,YML026C	1470.77	2	1470.77	736.39	1080.15	1470.77	735.383	1478.78	739.39	0.001	0.43	735.38315,735.8868,736.39045,736.8941,737.39775,737.9014,738.40505,738.9087,739.39025,739.8939,740.39755,740.9012,741.40485,741.9085,742.41215,742.9158	0.0,0.0,5447643.0,4282453.0,0.0,0.0,0.0,0.0,0.0,471129.15625,11236004.0,7777310.5,0.0,0.0,0.0,0.0	-0.679918	1470.77	1.0,0.82778644,0.0729660424903	-1.36e-06	-1.13e-06	-1e-07	0.00541811	0.00448503	0.00039534	223776	5447643	0.0410775	-0.144949	-0.150497	-0.126768	-0.156713
3220	3217	K.TFTTAETITNANTAK.N	YBR196C	1582.78	2	1582.78	792.399	1081.27	1582.78	791.392	1590.8	795.399	0.0006	2.02	791.3922,791.89585,792.3995,792.90315,793.4068,793.91045,794.4141,794.91775,795.3993,795.90295,796.4066,796.91025,797.4139,797.91755,798.4212,798.92485	0.0,0.0,4902879.5,3653511.5,1418671.25,0.0,0.0,0.0,0.0,166938.59375,9712665.0,8783047.0,0.0,0.0,0.0,0.0	-0.379079	1582.78	1.0,0.8349634,0.0707650597288	-7.6e-07	-6.3e-07	-5e-08	0.00503709	0.00420578	0.00035645	233447	4.90288e+06	0.0476142	-0.0737798	-0.232618	0.0191023	-0.0666276
3228	3223	M.GVEQILK.R	YKL060C	785.465	1	785.465	786.472	1083.39	785.465	785.465	793.479	793.479	0.0004	1.12	785.4651,786.4724,787.4797,788.487,789.4943,790.5016,791.5089,792.5162,793.4793,794.4866,795.4939,796.5012,797.5085,798.5158,799.5231,800.5304	0.0,3279811.75,0.0,0.0,0.0,0.0,0.0,0.0,192608.875,6889372.0,1813301.5,0.0,0.0,0.0,0.0,0.0	-0.509253	785.465	1.0,0.43304322,0.0180100888936	-1.02e-06	-4.4e-07	-2e-08	0.0100991	0.00437333	0.00018188	255056	3.27981e+06	0.0777654	-1	-1	-1	-1
3230	3229	M.GVEQILK[136.11].R	YKL060C	793.479	2	793.478	397.747	1084.05	785.464	392.732	793.478	396.739	-0.0007	1.12	392.732,393.23565,393.7393,394.24295,394.7466,395.25025,395.7539,396.25755,396.7391,397.24275,397.7464,398.25005,398.7537,399.25735,399.761,400.26465	0.0,2003504.875,8367142.5,2177430.5,0.0,0.0,0.0,0.0,0.0,315163.25,14402431.0,4805350.0,0.0,0.0,0.0,0.0	0.882191	785.464	1.0,0.43304322,0.0180100888936	1.79e-06	7.8e-07	3e-08	0.0102049	0.00441918	0.00018379	348772	2.0035e+06	0.174081	-0.601148	-0.776916	-0.291822	-0.692071
3231	3229	R.AIQTANIALEK.A	YKL152C	1170.66	2	1170.66	586.338	1084.46	1170.66	585.33	1178.67	589.337	-0.0016	0.38	585.3296,585.83325,586.3369,586.84055,587.3442,587.84785,588.3515,588.85515,589.3367,589.84035,590.344,590.84765,591.3513,591.85495,592.3586,592.86225	0.0,0.0,5535141.0,3156531.0,0.0,0.0,0.0,0.0,0.0,391634.03125,12796152.0,6843095.0,0.0,0.0,0.0,0.0	1.36675	1170.66	1.0,0.6350432,0.0406273286088	2.73e-06	1.74e-06	1.1e-07	0.00680207	0.00431961	0.00027635	176715	5535141	0.0319261	-0.108155	-0.212442	-0.141011	-0.09194
3232	3229	K.TGTK[136.11]PAAVFAETLK[136.11]HD.-	YDR012W	1700.91	3	1700.91	567.976	1084.67	1684.88	561.626	1700.91	566.969	-0.0008	6.98	561.6258667,561.961633367,562.297400033,562.6331667,562.968933367,563.304700033,563.6404667,563.976233367,566.9686667,567.304433367,567.640200033,567.9759667,568.311733367,568.647500033,568.9832667,569.319033367	0.0,0.0,0.0,2464447.5,1299236.375,0.0,0.0,0.0,0.0,0.0,341996.71875,4481473.5,3523588.5,0.0,0.0,0.0	0.470337	1684.88	1.0,0.9301694,0.0845815842732	9.5e-07	8.9e-07	8e-08	0.00951405	0.00884968	0.00080471	1323801	2.46445e+06	0.537159	14.6276	14.6878	20.8346	10.6569
3235	3234	R.AIQTANIALEK[136.11].A	YKL152C	1178.67	1	1178.68	1179.68	1085.59	1170.66	1170.66	1178.68	1178.68	0.001	0.38	1170.6618,1171.6691,1172.6764,1173.6837,1174.691,1175.6983,1176.7056,1177.7129,1178.676,1179.6833,1180.6906,1181.6979,1182.7052,1183.7125,1184.7198,1185.7271	0.0,3796797.25,1975076.0,0.0,161484.484375,0.0,0.0,0.0,218369.765625,7295903.0,3848664.75,0.0,0.0,0.0,0.0,0.0	-0.84841	1170.66	1.0,0.6350432,0.0406273286088	-1.71e-06	-1.09e-06	-7e-08	0.00684416	0.00434634	0.00027806	379812	3.7968e+06	0.100035	-0.98082	-0.748641	-1	-1
3242	3240	R.AIQTANIALEK.A	YKL152C	1170.66	1	1170.66	1171.67	1087.36	1170.66	1170.66	1178.67	1178.67	-0.0006	0.38	1170.6602,1171.6675,1172.6748,1173.6821,1174.6894,1175.6967,1176.704,1177.7113,1178.6744,1179.6817,1180.689,1181.6963,1182.7036,1183.7109,1184.7182,1185.7255	0.0,5644707.0,3789624.75,1019021.8125,0.0,0.0,0.0,0.0,612359.4375,12862161.0,7953144.0,0.0,0.0,0.0,0.0,0.0	0.512531	1170.66	1.0,0.6350432,0.0406273286088	1.03e-06	6.5e-07	4e-08	0.00680036	0.00431852	0.00027628	544371	5644707	0.0964392	-0.933548	-0.874495	-0.86335	-1
3244	3240	K.LAFTGSTEVGK[136.11].S	YPL061W	1116.59	2	1116.59	559.303	1087.8	1108.57	554.286	1116.59	558.293	-0.0052	0.08	554.2856,554.78925,555.2929,555.79655,556.3002,556.80385,557.3075,557.81115,558.2927,558.79635,559.3,559.80365,560.3073,560.81095,561.3146,561.81825	738625.75,0.0,1112171.5,820710.9375,0.0,0.0,0.0,0.0,0.0,389735.9375,4318002.5,1254574.5,0.0,0.0,0.0,0.0	4.65703	1108.57	1.0,0.6040038,0.0340369472876	9.42e-06	5.69e-06	3.2e-07	0.00723872	0.00437221	0.00024638	1.09086e+06	738626	1.47687	-0.345683	-0.430253	-0.367261	-0.225287
3254	3252	R.LAAPHHWLLDK[136.11].L	YHR203C	1307.72	4	1307.72	327.938	1090.57	1299.71	324.927	1307.72	326.93	-0.0025	0.66	324.926575,325.1784,325.430225,325.68205,325.933875,326.1857,326.437525,326.68935,326.930125,327.18195,327.433775,327.6856,327.937425,328.18925,328.441075,328.6929	0.0,0.0,0.0,0.0,2346955.0,1055040.5,0.0,0.0,0.0,0.0,0.0,0.0,4339778.5,2656115.25,0.0,0.0	1.91172	1299.71	1.0,0.76412662,0.0540723659523	3.86e-06	2.95e-06	2.1e-07	0.00617002	0.00471468	0.00033363	116247	2346955	0.0495309	-40.2605	-40.2605	-40.2605	-40.2605
3255	3252	K.R[166.11]GQVVSEEQR[166.11]PGTPLFTVK[136.11].A	YDR385W	2155.17	3	2155.17	719.399	1090.8	2127.14	709.047	2155.17	718.391	-0.0018	1.98	709.0473,709.383066667,709.718833333,710.0546,710.390366667,710.726133333,711.0619,711.397666667,718.3908667,718.726633367,719.062400033,719.3981667,719.733933367,720.069700033,720.4054667,720.741233367	0.0,0.0,0.0,1818133.5,1776178.375,1165355.75,0.0,0.0,142095.203125,0.0,551056.0,4441856.0,2968441.25,1168313.0,0.0,0.0	0.835199	2127.14	1.0,1.16603256,0.143534960415	1.7e-06	1.99e-06	2.4e-07	0.0131793	0.0153675	0.0018917	181507	1.81813e+06	0.0998315	6.39512	9.39961	8.74243	3.88719
3263	3262	R.VALQEER.E	REV1_YMR015C	843.445	2	843.446	422.73	1093.29	843.446	421.723	853.455	426.727	0.0013	44.87	421.72315,422.2268,422.73045,423.2341,423.73775,424.2414,424.74505,425.2487,426.7273,427.23095,427.7346,428.23825,428.7419,429.24555,429.7492,430.25285	0.0,0.0,8489184.0,2679552.75,0.0,0.0,0.0,0.0,0.0,0.0,0.0,0.0,0.0,0.0,0.0,0.0	-1.5413	843.446	1.0,0.44080174,0.0211308106117	-3.08e-06	-1.36e-06	-7e-08	0.0117237	0.00516784	0.00024773	238781	8489184	0.0281277	-0.733735	-0.336178	-0.283934	-1
3272	3268	K.SC[160.03]GVDAMSVDDLK[136.11]K[136.11].L	YGL135W	1539.72	3	1539.72	514.249	1095.45	1523.69	507.897	1539.72	513.24	-0.005	0.71	507.897,508.232766667,508.568533333,508.9043,509.240066667,509.575833333,509.9116,510.247366667,513.2398,513.575566667,513.911333333,514.2471,514.582866667,514.918633333,515.2544,515.590166667	0.0,0.0,0.0,2522659.5,1437332.875,751467.3125,222147.46875,0.0,0.0,0.0,405421.75,6330094.0,4126677.0,0.0,0.0,0.0	3.24733	1523.69	1.0,0.75009408,0.0657535788853	6.6e-06	4.95e-06	4.3e-07	0.0105261	0.00789553	0.00069213	310375	2.52266e+06	0.123035	28.2742	27.0071	28.1109	28.7032
3278	3274	R.IFASNEVIAK.S	YOR312C	1090.6	2	1091.61	546.309	1096.99	1091.61	545.803	1099.62	549.81	1.0027	0.7	545.8027,546.30635,546.81,547.31365,547.8173,548.32095,548.8246,549.32825,549.8098,550.31345,550.8171,551.32075,551.8244,552.32805,552.8317,553.33535	0.0,7103891.5,4619416.0,0.0,0.0,0.0,0.0,0.0,397412.40625,15544638.0,8637277.0,932049.75,527973.125,0.0,0.0,0.0	-919.4	1091.61	1.0,0.61620668,0.0353895529365	-0.00183542	-0.001131	-6.5e-05	0.00545273	0.00336001	0.00019297	13329648	7.10389e+06	1.87639	-0.858343	-0.642873	-0.885902	-1
3279	3274	K.LTLDFQTNK[136.11]R[166.11].L	YML024W	1252.69	2	1252.69	627.352	1097.2	1234.66	617.332	1252.69	626.343	-0.0036	0.51	617.33165,617.8353,618.33895,618.8426,619.34625,619.8499,620.35355,620.8572,626.3429,626.84655,627.3502,627.85385,628.3575,628.86115,629.3648,629.86845	241637.109375,0.0,1918048.375,1105842.625,0.0,0.0,0.0,0.0,0.0,382105.6875,4640100.0,2585209.75,543868.625,0.0,0.0,0.0	2.87382	1234.66	1.0,0.6740458,0.0464432018352	5.87e-06	3.96e-06	2.7e-07	0.014603	0.00984307	0.00067821	175548	241637	0.726493	-0.210662	-0.295697	-0.165013	-0.200903
3281	3280	K.SC[160.03]GVDAMSVDDLKK.L	YGL135W	1523.7	3	1523.69	508.906	1097.9	1523.69	507.898	1539.72	513.241	-0.0023	0.71	507.8979,508.233666667,508.569433333,508.9052,509.240966667,509.576733333,509.9125,510.248266667,513.2407,513.576466667,513.912233333,514.248,514.583766667,514.919533333,515.2553,515.591066667	0.0,0.0,0.0,7020278.5,6105750.0,0.0,0.0,0.0,0.0,0.0,987158.5,14949368.0,9551902.0,0.0,0.0,0.0	1.50949	1523.69	1.0,0.75009408,0.0657535788853	3.02e-06	2.26e-06	2e-07	0.010413	0.00781069	0.00068469	1713960	7.02028e+06	0.244144	30.2186	28.7032	28.6702	32.3412
3284	3280	K.YLDQVLDHQR[166.11].A	YJL177W	1295.65	2	1295.65	648.832	1098.57	1285.64	642.82	1295.65	647.824	-0.0007	0.3	642.82035,643.324,643.82765,644.3313,644.83495,645.3386,645.84225,646.3459,647.8245,648.32815,648.8318,649.33545,649.8391,650.34275,650.8464,651.35005	0.0,0.0,1382675.625,851114.1875,208827.40625,0.0,0.0,0.0,0.0,0.0,3665131.75,2594571.25,0.0,0.0,0.0,0.0	0.540269	1285.64	1.0,0.69976958,0.0503948076763	1.09e-06	7.6e-07	6e-08	0.00778577	0.00544825	0.00039236	225344	1.38268e+06	0.162977	-0.399417	-0.437667	-0.0245213	-0.687395
3287	3286	R.TANDVLTIR[166.11].E	YAL038W	1011.56	2	1011.56	506.787	1099.49	1001.55	500.774	1011.56	505.778	-0.003	0.5	500.77375,501.2774,501.78105,502.2847,502.78835,503.292,503.79565,504.2993,505.7779,506.28155,506.7852,507.28885,507.7925,508.29615,508.7998,509.30345	194105.078125,0.0,3229770.5,1578754.625,0.0,0.0,0.0,0.0,0.0,0.0,8518922.0,3769561.25,0.0,0.0,0.0,0.0	2.96572	1001.55	1.0,0.5285981,0.0302665062165	6.02e-06	3.18e-06	1.8e-07	0.00999886	0.00528538	0.00030263	585897	194105	3.01845	-0.244681	-0.183329	-0.138804	-0.30778
3290	3286	K.SC[160.03]GVDAMSVDDLK[136.11]K[136.11].L	YGL135W	1539.72	2	1539.72	770.87	1100.18	1523.7	761.848	1539.72	769.862	-0.0007	0.71	761.84765,762.3513,762.85495,763.3586,763.86225,764.3659,764.86955,765.3732,769.86185,770.3655,770.86915,771.3728,771.87645,772.3801,772.88375,773.3874	0.0,0.0,2701312.25,2540333.0,0.0,0.0,0.0,215085.46875,0.0,0.0,4866378.0,3263317.0,0.0,0.0,0.0,0.0	0.454627	1523.7	1.0,0.75009408,0.0657535788853	9.2e-07	6.9e-07	6e-08	0.0105203	0.00789125	0.00069175	245667	2.70131e+06	0.0909434	-0.0314415	-0.059615	0.022403	-0.066525
3294	3292	K.VIEQPITSETAMK[136.11].K	YOL127W	1453.76	2	1453.76	727.886	1101.34	1445.74	722.871	1453.76	726.878	-0.002	0.55	722.8708,723.37445,723.8781,724.38175,724.8854,725.38905,725.8927,726.39635,726.8779,727.38155,727.8852,728.38885,728.8925,729.39615,729.8998,730.40345	0.0,0.0,4683655.0,3231270.0,0.0,0.0,0.0,0.0,0.0,265746.0625,8151384.0,5353876.5,0.0,0.0,0.0,266715.84375	1.37574	1445.74	1.0,0.77412918,0.0620562103277	2.77e-06	2.15e-06	1.7e-07	0.00554609	0.00429339	0.00034417	1.30534e+06	4683655	0.2787	-0.0367241	-0.0611874	-0.135954	0.00826959
3296	3292	K.VIEQPITSETAMK.K	YOL127W	1445.74	2	1445.74	723.879	1101.76	1445.74	722.871	1453.76	726.878	-0.0019	0.55	722.87085,723.3745,723.87815,724.3818,724.88545,725.3891,725.89275,726.3964,726.87795,727.3816,727.88525,728.3889,728.89255,729.3962,729.89985,730.4035	0.0,0.0,4683655.0,3231270.0,0.0,0.0,0.0,0.0,0.0,265746.0625,8151384.0,5353876.5,0.0,0.0,0.0,266715.84375	1.3142	1445.74	1.0,0.77412918,0.0620562103277	2.63e-06	2.03e-06	1.6e-07	0.00551538	0.00426962	0.00034226	1.30534e+06	4683655	0.2787	-0.0367241	-0.0611874	-0.135954	0.00826959
3303	3298	K.TGTKPAAVFTETLK.H	YBR031W	1462.8	3	1462.8	488.608	1103.65	1462.8	487.601	1478.83	492.944	-0.0007	0.35	487.6008,487.936566667,488.272333333,488.6081,488.943866667,489.279633333,489.6154,489.951166667,492.9436,493.279366667,493.615133333,493.9509,494.286666667,494.622433333,494.9582,495.293966667	199047.953125,0.0,0.0,3823720.25,2151343.75,0.0,0.0,0.0,0.0,0.0,482357.71875,5585397.0,3164884.25,0.0,0.0,0.0	0.478533	1462.8	1.0,0.813142,0.061442019888	9.6e-07	7.8e-07	6e-08	0.0108395	0.00881407	0.000666	316760	199048	1.59137	25.1505	32.798	22.9891	23.6884
3305	3304	R.IAGVVYHPSNNELVR[166.11].T	YBL072C,YER102W	1676.89	3	1676.88	559.97	1104.36	1666.88	555.625	1676.88	558.961	-0.0034	0.93	555.6252,555.960966667,556.296733333,556.6325,556.968266667,557.304033333,557.6398,557.975566667,558.9613,559.297066667,559.632833333,559.9686,560.304366667,560.640133333,560.9759,561.311666667	0.0,0.0,0.0,12500906.0,10873880.0,6353310.5,0.0,0.0,0.0,0.0,1001722.75,19828710.0,19211860.0,0.0,0.0,0.0	2.02757	1666.88	1.0,0.92536192,0.0887122800206	4.09e-06	3.79e-06	3.6e-07	0.00600832	0.00555987	0.00053301	1.76105e+06	12500906	0.140874	31.7455	50.4392	33.8772	26.9416
3311	3309	R.K[136.11]QFVVDVLHPNR[166.11].A	YER074W,YIL069C	1468.83	3	1468.82	490.616	1106.37	1450.8	483.6	1468.82	489.608	-0.0041	0.76	483.6001,483.935866667,484.271633333,484.6074,484.943166667,485.278933333,485.6147,485.950466667,489.6076,489.943366667,490.279133333,490.6149,490.950666667,491.286433333,491.6222,491.957966667	0.0,0.0,0.0,2907123.0,1643461.875,1781084.625,0.0,0.0,1912194.25,0.0,805555.125,6978186.0,3252439.5,0.0,166466.59375,0.0	2.79134	1450.8	1.0,0.82568304,0.0707722652333	5.69e-06	4.7e-06	4e-07	0.0124281	0.0102617	0.00087957	961074	2907123	0.330593	21.3652	31.7633	13.8621	28.6529
3313	3309	K.VLEQLSGQTPVQSK[136.11].A	YGR085C,YPR102C	1520.83	2	1520.83	761.422	1106.82	1512.81	756.407	1520.83	760.414	-0.0013	0.55	756.4067,756.91035,757.414,757.91765,758.4213,758.92495,759.4286,759.93225,760.4138,760.91745,761.4211,761.92475,762.4284,762.93205,763.4357,763.93935	0.0,0.0,2448503.0,1731130.0,693393.6875,0.0,0.0,0.0,0.0,0.0,4819198.5,3209739.0,0.0,0.0,0.0,0.0	0.854797	1512.81	1.0,0.80888808,0.0655866648488	1.72e-06	1.39e-06	1.1e-07	0.00529927	0.00428652	0.00034756	334886	2448503	0.136772	-0.0559263	-0.306706	-0.159539	0.0421749
3316	3314	R.IAGVVYHPSNNELVR[166.11].T	YBL072C,YER102W	1676.89	2	1676.89	839.451	1107.73	1666.88	833.44	1676.89	838.444	0.0013	0.93	833.44015,833.9438,834.44745,834.9511,835.45475,835.9584,836.46205,836.9657,838.4443,838.94795,839.4516,839.95525,840.4589,840.96255,841.4662,841.96985	0.0,0.0,7014828.0,1894889.5,0.0,0.0,0.0,0.0,0.0,0.0,7601047.5,4429156.5,0.0,0.0,0.0,0.0	-0.775246	1666.88	1.0,0.92536192,0.0887122800206	-1.56e-06	-1.45e-06	-1.4e-07	0.00600265	0.00555462	0.00053251	1.50295e+06	7014828	0.214253	-0.410976	-0.46097	-0.532417	-0.132107
3321	3320	R.TANDVLTIR.E	YAL038W	1001.55	2	1001.55	501.783	1109.03	1001.55	500.774	1011.56	505.778	-0.0026	0.5	500.77395,501.2776,501.78125,502.2849,502.78855,503.2922,503.79585,504.2995,505.7781,506.28175,506.7854,507.28905,507.7927,508.29635,508.8,509.30365	0.0,166613.734375,29073074.0,13301990.0,0.0,0.0,0.0,0.0,0.0,2223738.25,55492052.0,26161466.0,0.0,0.0,0.0,0.0	2.59597	1001.55	1.0,0.5285981,0.0302665062165	5.19e-06	2.74e-06	1.6e-07	0.00989916	0.00523267	0.00029961	253244	166614	1.51995	-0.247141	-0.0685871	-0.117168	-0.650005
3322	3320	K.VLEQLSGQTPVQSK.A	YGR085C,YPR102C	1512.81	2	1512.81	757.415	1109.23	1512.81	756.407	1520.83	760.414	-0.0003	0.55	756.4072,756.91085,757.4145,757.91815,758.4218,758.92545,759.4291,759.93275,760.4143,760.91795,761.4216,761.92525,762.4289,762.93255,763.4362,763.93985	0.0,0.0,9297575.0,7253292.5,0.0,0.0,0.0,0.0,0.0,788424.3125,15153396.0,14039544.0,0.0,0.0,0.0,0.0	0.198306	1512.81	1.0,0.80888808,0.0655866648488	4e-07	3.2e-07	3e-08	0.00527002	0.00426286	0.00034564	399243	9297575	0.0429405	0.00625787	0.0421749	0.0765866	-0.055441
3327	3326	R.VALQEER.E	REV1_YMR015C	843.445	2	843.445	422.73	1110.58	843.445	421.723	853.454	426.727	0.0004	44.87	421.7227,422.22635,422.73,423.23365,423.7373,424.24095,424.7446,425.24825,426.72685,427.2305,427.73415,428.2378,428.74145,429.2451,429.74875,430.2524	0.0,251112.5,15636526.0,4978890.5,0.0,0.0,0.0,0.0,0.0,0.0,0.0,0.0,0.0,0.0,211188.765625,0.0	-0.474245	843.445	1.0,0.44080174,0.0211308106117	-9.5e-07	-4.2e-07	-2e-08	0.0117259	0.00516879	0.00024778	2.97692e+06	251112	11.8549	-0.315679	-0.31427	-0.277648	-0.404189
3330	3326	R.LVIVTDPR[166.11].S	YGR214W	921.552	2	921.55	461.783	1111.23	911.542	455.771	921.55	460.775	-0.0023	0.55	455.77085,456.2745,456.77815,457.2818,457.78545,458.2891,458.79275,459.2964,460.775,461.27865,461.7823,462.28595,462.7896,463.29325,463.7969,464.30055	968330.1875,0.0,3178711.75,726272.75,0.0,0.0,0.0,0.0,0.0,0.0,7057362.5,1918831.25,0.0,0.0,0.0,0.0	2.49579	911.542	1.0,0.50876662,0.0254039646951	5.07e-06	2.58e-06	1.3e-07	0.0109846	0.0055886	0.00027905	4.51053e+06	968330	4.65805	-0.369121	-0.248266	-0.492085	-0.555009
3333	3332	K.YLEQVLDHQR[166.11].A	YKL180W	1309.67	3	1309.66	437.562	1112.12	1299.66	433.218	1309.66	436.555	-0.0019	0.81	433.2184,433.554166667,433.889933333,434.2257,434.561466667,434.897233333,435.233,435.568766667,436.5545,436.890266667,437.226033333,437.5618,437.897566667,438.233333333,438.5691,438.904866667	0.0,0.0,0.0,4852763.0,3570956.0,672062.9375,1083963.125,0.0,0.0,0.0,316006.625,11444862.0,7006413.0,0.0,0.0,0.0	1.45075	1299.66	1.0,0.71115906,0.0514925830208	2.94e-06	2.09e-06	1.5e-07	0.00770367	0.00547853	0.00039668	454681	4852763	0.0936953	38.2487	38.3392	71.5206	30.21
3334	3332	R.SYFHEDDK[136.11]FIADK[136.11].T	YDR050C	1629.76	3	1629.76	544.262	1112.35	1613.73	537.911	1629.76	543.254	-0.0031	0.43	537.9110333,538.246799967,538.582566633,538.9183333,539.254099967,539.589866633,539.9256333,540.261399967,543.2538333,543.589599967,543.925366633,544.2611333,544.596899967,544.932666633,545.2684333,545.604199967	0.0,0.0,0.0,3903777.0,2524384.5,976162.875,0.0,0.0,0.0,162145.171875,218682.40625,7272317.0,5523226.0,2156304.75,0.0,333093.96875	1.90212	1613.73	1.0,0.90701222,0.0732151639406	3.86e-06	3.5e-06	2.8e-07	0.00993636	0.0090124	0.00072749	769467	3903777	0.197108	24.4941	18.8728	55.346	18.7483
3335	3332	K.YLEQVLDHQR[166.11].A	YKL180W	1309.67	2	1309.66	655.84	1112.59	1299.66	649.828	1309.66	654.832	-0.0015	1.34	649.8278,650.33145,650.8351,651.33875,651.8424,652.34605,652.8497,653.35335,654.83195,655.3356,655.83925,656.3429,656.84655,657.3502,657.85385,658.3575	174886.0,0.0,3418465.25,2041768.0,0.0,0.0,0.0,0.0,0.0,0.0,7458767.0,5052125.0,1445457.875,0.0,0.0,165028.828125	1.14533	1299.66	1.0,0.71115906,0.0514925830208	2.32e-06	1.65e-06	1.2e-07	0.00770305	0.00547809	0.00039665	392733	174886	2.24565	-0.175163	-0.168826	-0.0829363	-0.227792
3344	3343	K.YLEQVLDHQR.A	YKL180W	1299.66	3	1299.65	434.226	1115.34	1299.65	433.218	1309.66	436.554	-0.0037	0.81	433.2178,433.553566667,433.889333333,434.2251,434.560866667,434.896633333,435.2324,435.568166667,436.5539,436.889666667,437.225433333,437.5612,437.896966667,438.232733333,438.5685,438.904266667	0.0,0.0,0.0,8547633.0,4524894.5,0.0,749145.8125,0.0,0.0,0.0,433009.4375,14886076.0,10368238.0,0.0,0.0,0.0	2.8469	1299.65	1.0,0.71115906,0.0514925830208	5.69e-06	4.05e-06	2.9e-07	0.00764759	0.00543865	0.00039379	157570	8547633	0.0184343	42.9021	30.21	75.0986	46.5251
3345	3343	K.SSAAGNTVIIGGGDTATVAK[136.11].K	YCR012W	1796.94	2	1796.94	899.475	1115.8	1788.93	894.463	1796.94	898.47	0.0044	0.51	894.46305,894.9667,895.47035,895.974,896.47765,896.9813,897.48495,897.9886,898.47015,898.9738,899.47745,899.9811,900.48475,900.9884,901.49205,901.9957	0.0,0.0,3733382.75,3665560.75,0.0,0.0,0.0,0.0,0.0,386920.5,6955442.5,6503431.0,0.0,0.0,0.0,0.0	-2.44861	1788.93	1.0,0.93108072,0.0939386488851	-4.93e-06	-4.59e-06	-4.6e-07	0.00447496	0.00416655	0.00042037	530690	3.73338e+06	0.142147	-0.00672414	-0.0224517	0.0217875	-0.0167567
3347	3343	K.YLEQVLDHQR.A	YKL180W	1299.66	2	1299.65	650.836	1116.28	1299.65	649.826	1309.66	654.83	-0.0053	0.65	649.8259,650.32955,650.8332,651.33685,651.8405,652.34415,652.8478,653.35145,654.83005,655.3337,655.83735,656.341,656.84465,657.3483,657.85195,658.3556	0.0,0.0,5715934.5,3871660.0,1214479.75,0.0,0.0,0.0,0.0,422984.40625,10794300.0,6129145.5,2708682.25,316609.1875,0.0,0.0	4.078	1299.65	1.0,0.71115906,0.0514925830208	8.16e-06	5.8e-06	4.2e-07	0.00765006	0.00544041	0.00039392	354204	5.71593e+06	0.0619678	-0.199518	-0.227792	-0.148244	-0.214434
3349	3348	K.ASGAFTGENSVDQIK[136.11].D	YDR050C	1530.74	2	1530.74	766.378	1116.95	1522.73	761.364	1530.74	765.371	0.0011	0.72	761.3637,761.86735,762.371,762.87465,763.3783,763.88195,764.3856,764.88925,765.3708,765.87445,766.3781,766.88175,767.3854,767.88905,768.3927,768.89635	0.0,0.0,5019646.5,4665326.5,0.0,415362.8125,232240.828125,0.0,0.0,403007.28125,11680188.0,8414629.0,0.0,0.0,0.0,0.0	-0.718606	1522.73	1.0,0.80011148,0.0664112967665	-1.45e-06	-1.16e-06	-1e-07	0.00526161	0.00420987	0.00034943	330379	5.01965e+06	0.0658171	-0.0727292	-0.120854	-0.0210881	-0.0915906
3350	3348	R.DNSQVFGVAR[166.11].L	YCR031C,YJL191W	1101.54	2	1102.55	551.78	1117.19	1092.54	546.269	1102.55	551.273	1.0007	0.31	546.26855,546.7722,547.27585,547.7795,548.28315,548.7868,549.29045,549.7941,551.2727,551.77635,552.28,552.78365,553.2873,553.79095,554.2946,554.79825	0.0,4802731.5,3021807.25,723913.875,0.0,0.0,0.0,0.0,732019.6875,14808474.0,7125632.0,0.0,0.0,0.0,0.0,0.0	-908.452	1092.54	1.0,0.58185402,0.0378452684507	-0.00183859	-0.00106979	-6.96e-05	0.00732201	0.00426034	0.0002771	925180	4.80273e+06	0.192636	-0.779618	-0.948738	-0.877393	-0.594881
3353	3348	K.K[136.11]DELTLEGIK[136.11].Q	YJL138C,YKR059W	1160.66	2	1160.66	581.338	1117.82	1144.63	572.315	1160.66	580.329	-0.004	2.3	572.31495,572.8186,573.32225,573.8259,574.32955,574.8332,575.33685,575.8405,580.32915,580.8328,581.33645,581.8401,582.34375,582.8474,583.35105,583.8547	0.0,0.0,2753989.5,1783517.5,343379.625,0.0,0.0,0.0,0.0,0.0,5683608.5,2891606.75,0.0,0.0,0.0,0.0	3.44631	1144.63	1.0,0.61514232,0.0347528713126	7.04e-06	4.33e-06	2.4e-07	0.0140102	0.00861825	0.00048689	408070	2.75399e+06	0.148174	-0.237754	-0.0701101	-0.0992615	-0.411479
3356	3354	R.DNSQVFGVAR.L	YCR031C,YJL191W	1091.54	2	1091.53	546.775	1118.94	1091.53	545.766	1101.54	550.771	-0.0031	0.31	545.7664,546.27005,546.7737,547.27735,547.781,548.28465,548.7883,549.29195,550.77055,551.2742,551.77785,552.2815,552.78515,553.2888,553.79245,554.2961	0.0,0.0,5856880.5,2744544.25,0.0,0.0,0.0,0.0,0.0,719574.25,15258639.0,7135929.5,0.0,0.0,0.0,0.0	2.84003	1091.53	1.0,0.58185402,0.0378452684507	5.68e-06	3.3e-06	2.1e-07	0.00909141	0.00528987	0.00034407	1.52487e+06	5.85688e+06	0.260355	-0.153757	-0.110721	-0.195804	-0.149716
3360	3359	K.WVILGHSER[166.11].R	YDR050C	1105.59	2	1105.59	553.803	1120.02	1095.58	547.789	1105.59	552.793	-0.0054	0.52	547.78855,548.2922,548.79585,549.2995,549.80315,550.3068,550.81045,551.3141,552.7927,553.29635,553.8,554.30365,554.8073,555.31095,555.8146,556.31825	261103.671875,132890.671875,2412085.75,1443522.625,317926.625,0.0,82917.875,0.0,0.0,155517.265625,6469461.5,3411304.75,672272.5625,0.0,0.0,0.0	4.88427	1095.58	1.0,0.62411558,0.039781913409	9.9e-06	6.18e-06	3.9e-07	0.00914509	0.00570759	0.00036381	1.74318e+06	261104	6.67621	-0.217789	-0.17419	-0.124169	-0.25889
3361	3359	R.GLSAVAQAESMK[136.11].F	YNL178W	1198.61	2	1198.61	600.313	1120.23	1190.59	595.297	1198.61	599.304	-0.0028	0.71	595.29685,595.8005,596.30415,596.8078,597.31145,597.8151,598.31875,598.8224,599.30395,599.8076,600.31125,600.8149,601.31855,601.8222,602.32585,602.8295	736480.6875,265250.96875,2356450.75,1235596.5,0.0,0.0,0.0,0.0,1518782.375,435907.8125,5280669.5,2485597.5,0.0,0.0,0.0,0.0	2.33604	1190.59	1.0,0.62013624,0.04352110298	4.72e-06	2.93e-06	2.1e-07	0.00673598	0.00417723	0.00029316	1.96554e+06	736481	2.66883	-0.206819	-0.362722	-0.214284	-0.162459
3364	3359	K.VGDIVDIK.A	YBR191W,YPL079W	857.486	2	857.483	429.75	1120.9	857.483	428.742	865.497	432.749	-0.0025	0.36	428.74165,429.2453,429.74895,430.2526,430.75625,431.2599,431.76355,432.2672,432.74875,433.2524,433.75605,434.2597,434.76335,435.267,435.77065,436.2743	0.0,0.0,3935694.0,1806763.25,0.0,0.0,0.0,0.0,0.0,174651.515625,8690414.0,2381794.5,66301.9375,0.0,0.0,0.0	2.9155	857.483	1.0,0.46920158,0.0208601714669	5.83e-06	2.74e-06	1.2e-07	0.00926548	0.00434738	0.00019328	162822	3935694	0.0413705	-0.263813	-0.403178	-0.292974	-0.188274
3366	3365	K.WVILGHSER.R	YDR050C	1095.58	3	1095.58	366.201	1121.53	1095.58	365.193	1105.59	368.53	-0.0021	0.52	365.1934667,365.529233367,365.865000033,366.2007667,366.536533367,366.872300033,367.2080667,367.543833367,368.5295667,368.865333367,369.201100033,369.5368667,369.872633367,370.208400033,370.5441667,370.879933367	0.0,0.0,0.0,11495386.0,8155953.5,0.0,0.0,0.0,0.0,132040.71875,597774.0625,26940930.0,13691181.0,0.0,0.0,0.0	1.91679	1095.58	1.0,0.62411558,0.039781913409	3.83e-06	2.39e-06	1.5e-07	0.0090563	0.00565218	0.00036028	1.02731e+06	11495386	0.0893669	86.1891	102.591	102.024	75.3187
3367	3365	K.IGGIGTVPVGR[166.11].V	YBR118W	1034.61	2	1034.61	518.313	1121.96	1024.6	512.3	1034.61	517.304	-0.0037	0.76	512.2996,512.80325,513.3069,513.81055,514.3142,514.81785,515.3215,515.82515,517.30375,517.8074,518.31105,518.8147,519.31835,519.822,520.32565,520.8293	0.0,0.0,4093699.0,1644486.5,0.0,0.0,0.0,0.0,160605.96875,515331.0,9880646.0,4458139.0,0.0,0.0,0.0,0.0	3.57622	1024.6	1.0,0.5670872,0.0351336051096	7.26e-06	4.12e-06	2.5e-07	0.00977527	0.00554343	0.00034344	312077	4093699	0.0762335	-0.223629	-0.536228	-0.229921	-0.204097
3369	3365	K.WVILGHSER.R	YDR050C	1095.58	2	1095.58	548.798	1122.36	1095.58	547.789	1105.59	552.793	-0.0054	0.52	547.78855,548.2922,548.79585,549.2995,549.80315,550.3068,550.81045,551.3141,552.7927,553.29635,553.8,554.30365,554.8073,555.31095,555.8146,556.31825	852100.375,419788.21875,8207930.0,3650880.25,1001336.625,0.0,0.0,0.0,176287.625,384695.21875,17992102.0,8467632.0,0.0,0.0,0.0,0.0	4.92888	1095.58	1.0,0.62411558,0.039781913409	9.86e-06	6.15e-06	3.9e-07	0.00906235	0.00565595	0.00036052	838337	852100	0.983847	-0.212918	-0.124169	-0.25889	-0.200838
3371	3370	R.GLSAVAQAESMK.F	YNL178W	1190.6	2	1190.59	596.306	1123.01	1190.59	595.297	1198.61	599.304	-0.0028	0.71	595.29685,595.8005,596.30415,596.8078,597.31145,597.8151,598.31875,598.8224,599.30395,599.8076,600.31125,600.8149,601.31855,601.8222,602.32585,602.8295	322962.25,211521.46875,12276899.0,6737150.0,0.0,0.0,0.0,145008.734375,0.0,1259926.25,23227858.0,14376150.0,0.0,0.0,0.0,0.0	2.35176	1190.59	1.0,0.62013624,0.04352110298	4.7e-06	2.92e-06	2e-07	0.00669096	0.00414931	0.0002912	716166	322962	2.21749	-0.0391305	-0.162459	-0.0410798	0.0354995
3372	3370	R.YLAEFSSGDAR[166.11].E	YDR099W	1224.57	2	1224.56	613.29	1123.23	1214.55	607.277	1224.56	612.281	-0.003	0.41	607.27685,607.7805,608.28415,608.7878,609.29145,609.7951,610.29875,610.8024,612.281,612.78465,613.2883,613.79195,614.2956,614.79925,615.3029,615.80655	0.0,0.0,3358759.25,1907624.75,0.0,0.0,0.0,0.0,0.0,393341.9375,9806664.0,4594307.0,0.0,0.0,187968.75,0.0	2.44985	1214.55	1.0,0.65607432,0.0414576121909	4.96e-06	3.25e-06	2.1e-07	0.00824527	0.00540951	0.00034183	390282	3.35876e+06	0.116198	-0.177654	-0.157286	-0.247243	-0.122745
3374	3370	K.ASGAFTGENSVDQIK.D	YDR050C	1522.73	2	1522.73	762.37	1123.65	1522.73	761.366	1530.75	765.374	0.0067	0.72	761.3665,761.87015,762.3738,762.87745,763.3811,763.88475,764.3884,764.89205,765.3736,765.87725,766.3809,766.88455,767.3882,767.89185,768.3955,768.89915	0.0,0.0,6742520.5,0.0,0.0,0.0,0.0,0.0,0.0,700422.25,12910274.0,0.0,0.0,0.0,0.0,0.0	-4.4	1522.73	1.0,0.80011148,0.0664112967665	-8.8e-06	-7.04e-06	-5.8e-07	0.00522668	0.00418193	0.00034711	447628	6.74252e+06	0.0663888	-1	-1	-1	-1
3377	3376	K.WVILGHSER[166.11].R	YDR050C	1105.59	3	1105.59	369.538	1124.56	1095.58	365.194	1105.59	368.53	-0.0018	0.52	365.1935667,365.529333367,365.865100033,366.2008667,366.536633367,366.872400033,367.2081667,367.543933367,368.5296667,368.865433367,369.201200033,369.5369667,369.872733367,370.208500033,370.5442667,370.880033367	0.0,0.0,0.0,16560278.0,9041591.0,0.0,0.0,0.0,0.0,0.0,681433.25,33236018.0,17123846.0,0.0,0.0,0.0	1.62809	1095.58	1.0,0.62411558,0.039781913409	3.3e-06	2.06e-06	1.3e-07	0.00913846	0.00570345	0.00036355	1381601	16560278	0.0834286	69.9244	75.3187	116.087	41.4764
3380	3376	R.YLAEFSSGDAR.E	YDR099W	1214.56	2	1214.55	608.286	1125.48	1214.55	607.277	1224.56	612.281	-0.0033	0.41	607.2767,607.78035,608.284,608.78765,609.2913,609.79495,610.2986,610.80225,612.28085,612.7845,613.28815,613.7918,614.29545,614.7991,615.30275,615.8064	0.0,0.0,5027862.5,2918407.5,0.0,0.0,0.0,0.0,0.0,628146.3125,9607145.0,5504692.5,0.0,0.0,0.0,0.0	2.71704	1214.55	1.0,0.65607432,0.0414576121909	5.43e-06	3.57e-06	2.3e-07	0.0081784	0.00536564	0.00033906	425779	5.02786e+06	0.0846839	-0.192271	-0.247243	-0.122745	-0.210591
3383	3381	R.NQEIFDANVQR[166.11].L	YMR142C,YDL082W	1342.65	2	1342.65	672.332	1126.56	1332.64	666.32	1342.65	671.324	-0.0018	0.41	666.3202,666.82385,667.3275,667.83115,668.3348,668.83845,669.3421,669.84575,671.32435,671.828,672.33165,672.8353,673.33895,673.8426,674.34625,674.8499	0.0,0.0,3144431.5,2200478.75,797399.1875,0.0,0.0,0.0,0.0,458001.09375,6359364.5,4031087.25,1104944.875,0.0,0.0,0.0	1.34063	1332.64	1.0,0.70744712,0.055517247951	2.71e-06	1.92e-06	1.5e-07	0.00751284	0.00531494	0.00041709	566361	3.14443e+06	0.180115	-0.0928085	-0.167521	-0.0731571	-0.0821824
3384	3381	K.IMYVDYK[136.11].N	YAL038W	938.466	2	938.465	470.24	1126.79	930.451	465.225	938.465	469.233	-0.0012	0.7	465.22545,465.7291,466.23275,466.7364,467.24005,467.7437,468.24735,468.751,469.23255,469.7362,470.23985,470.7435,471.24715,471.7508,472.25445,472.7581	0.0,114163.328125,2618269.0,1357238.5,0.0,0.0,0.0,0.0,0.0,0.0,6086371.5,2883558.75,373879.59375,0.0,0.0,0.0	1.27868	930.451	1.0,0.53897884,0.02593383954	2.59e-06	1.4e-06	7e-08	0.00861583	0.00464375	0.00022344	729082	114163	6.3863	-0.196035	-0.359836	-0.0960905	-0.213428
3387	3386	K.VVDPFTR[166.11].K	YML063W	842.452	2	842.452	422.233	1127.7	832.444	416.222	842.452	421.226	-0.0003	0.51	416.22195,416.7256,417.22925,417.7329,418.23655,418.7402,419.24385,419.7475,421.2261,421.72975,422.2334,422.73705,423.2407,423.74435,424.248,424.75165	158864.3125,0.0,7166376.5,1802765.875,0.0,0.0,0.0,0.0,0.0,351241.65625,17349256.0,5000640.5,100914.953125,0.0,0.0,0.0	0.356103	832.444	1.0,0.4710304,0.0216065646264	7.3e-07	3.4e-07	2e-08	0.0120235	0.00566344	0.00025979	199662	158864	1.25681	-0.52727	-0.571422	-0.410838	-0.61401
3390	3386	R.NQEIFDANVQR.L	YMR142C,YDL082W	1332.64	2	1332.64	667.328	1128.52	1332.64	666.32	1342.65	671.324	-0.0015	0.41	666.32035,666.824,667.32765,667.8313,668.33495,668.8386,669.34225,669.8459,671.3245,671.82815,672.3318,672.83545,673.3391,673.84275,674.3464,674.85005	0.0,0.0,4577314.5,3182508.25,0.0,0.0,0.0,767896.3125,0.0,513945.78125,9947277.0,6248417.0,0.0,0.0,0.0,0.0	1.12558	1332.64	1.0,0.70744712,0.055517247951	2.25e-06	1.59e-06	1.2e-07	0.0074564	0.00527501	0.00041396	394949	4.57731e+06	0.0862841	-0.0634636	-0.0731571	-0.0821824	-0.0430778
3398	3397	K.IMYVDYK.N	YAL038W	930.452	2	930.45	466.233	1130.78	930.45	465.225	938.464	469.232	-0.0019	0.7	465.2251,465.72875,466.2324,466.73605,467.2397,467.74335,468.247,468.75065,469.2322,469.73585,470.2395,470.74315,471.2468,471.75045,472.2541,472.75775	0.0,0.0,11174049.0,5316208.0,0.0,0.0,273496.09375,0.0,0.0,935256.75,24977846.0,10809717.0,0.0,446101.59375,0.0,0.0	2.04202	930.45	1.0,0.53897884,0.02593383954	4.08e-06	2.2e-06	1.1e-07	0.00854378	0.00460492	0.00022157	1.01762e+06	11174049	0.0910696	-0.150097	-0.228159	-0.172397	-0.0699393
3400	3397	K.IGGIGTVPVGR.V	YBR118W	1024.6	1	1024.6	1025.61	1131.4	1024.6	1024.6	1034.61	1034.61	0.0009	0.76	1024.6038,1025.6111,1026.6184,1027.6257,1028.633,1029.6403,1030.6476,1031.6549,1034.6121,1035.6194,1036.6267,1037.634,1038.6413,1039.6486,1040.6559,1041.6632	0.0,4043195.75,1859190.125,0.0,0.0,0.0,0.0,0.0,444611.5,7214352.0,3829519.0,0.0,0.0,0.0,0.0,0.0	-0.878389	1024.6	1.0,0.5670872,0.0351336051096	-1.76e-06	-1e-06	-6e-08	0.00967172	0.00548471	0.0003398	691591	4.0432e+06	0.171051	-1	-1	-1	-1
3406	3402	K.LNDAVEYVSGR[166.11].V	YFL014W	1231.61	2	1231.6	616.811	1132.98	1221.6	610.798	1231.6	615.802	-0.0035	0.54	610.7977,611.30135,611.805,612.30865,612.8123,613.31595,613.8196,614.32325,615.80185,616.3055,616.80915,617.3128,617.81645,618.3201,618.82375,619.3274	0.0,0.0,1643722.375,699955.875,218310.921875,150415.328125,0.0,0.0,0.0,196807.3125,3515230.5,2428617.75,0.0,0.0,0.0,0.0	2.84182	1221.6	1.0,0.64943802,0.0433655312104	5.75e-06	3.74e-06	2.5e-07	0.00819856	0.00532446	0.00035554	309740	1.64372e+06	0.188438	-0.18451	-0.315818	-0.0662145	-0.199132
3412	3408	R.FDELLEK.N	YBR118W	892.454	2	892.453	447.234	1134.76	892.453	446.227	900.468	450.234	-0.0008	0.65	446.2267,446.73035,447.234,447.73765,448.2413,448.74495,449.2486,449.75225,450.2338,450.73745,451.2411,451.74475,452.2484,452.75205,453.2557,453.75935	0.0,0.0,4509267.5,1264582.5,0.0,0.0,0.0,116014.507812,0.0,506688.1875,11886288.0,3967098.25,0.0,0.0,122176.195312,0.0	0.896405	892.453	1.0,0.49556256,0.0191768112056	1.79e-06	8.9e-07	3e-08	0.00890184	0.00441142	0.00017071	407421	4.50927e+06	0.090352	-0.297223	-0.501472	-0.356103	-0.216014
3414	3413	K.ESTLHLVLR[166.11].L	YIL148W,YKR094C,YLR167W	1076.62	2	1076.62	539.318	1135.44	1066.61	533.306	1076.62	538.31	-0.0021	0.55	533.30565,533.8093,534.31295,534.8166,535.32025,535.8239,536.32755,536.8312,538.3098,538.81345,539.3171,539.82075,540.3244,540.82805,541.3317,541.83535	0.0,0.0,2948099.75,1386383.375,0.0,0.0,0.0,0.0,0.0,0.0,5437552.0,2708330.5,0.0,0.0,0.0,0.0	1.95055	1066.61	1.0,0.58525448,0.0343535853189	3.96e-06	2.32e-06	1.4e-07	0.00938722	0.00549392	0.00032248	356924	2.9481e+06	0.121069	-0.203099	-0.417871	-0.165662	-0.133822
3424	3419	K.ESTLHLVLR.L	YIL148W,YKR094C,YLR167W	1066.61	2	1066.61	534.314	1137.87	1066.61	533.305	1076.62	538.31	-0.0026	0.55	533.30545,533.8091,534.31275,534.8164,535.32005,535.8237,536.32735,536.831,538.3096,538.81325,539.3169,539.82055,540.3242,540.82785,541.3315,541.83515	0.0,0.0,4403443.5,2260182.5,0.0,0.0,0.0,0.0,0.0,285586.96875,8814426.0,4440414.0,0.0,0.0,0.0,0.0	2.43762	1066.61	1.0,0.58525448,0.0343535853189	4.88e-06	2.85e-06	1.7e-07	0.00930092	0.0054434	0.00031952	159656	4.40344e+06	0.036257	-0.211745	-0.165662	-0.133822	-0.298415
3426	3425	K.IGGIGTVPVGR[166.11].V	YBR118W	1034.61	2	1034.61	518.313	1138.55	1024.6	512.3	1034.61	517.304	-0.0034	0.76	512.29975,512.8034,513.30705,513.8107,514.31435,514.818,515.32165,515.8253,517.3039,517.80755,518.3112,518.81485,519.3185,519.82215,520.3258,520.82945	141956.5625,0.0,42418168.0,24537756.0,0.0,0.0,0.0,0.0,0.0,3702888.25,78693368.0,38358772.0,0.0,0.0,0.0,0.0	3.28626	1024.6	1.0,0.5670872,0.0351336051096	6.67e-06	3.78e-06	2.3e-07	0.00977468	0.0055431	0.00034342	786821	141957	5.54269	-0.0966998	-0.106969	-0.0842197	-0.097404
3428	3425	R.FDELLEK.N	YBR118W	892.454	1	892.456	893.462	1138.95	892.456	892.456	900.47	900.47	0.0018	0.64	892.456,893.4633,894.4706,895.4779,896.4852,897.4925,898.4998,899.5071,900.4702,901.4775,902.4848,903.4921,904.4994,905.5067,906.514,907.5213	0.0,5738502.5,0.0,0.0,0.0,0.0,0.0,0.0,682626.1875,12528838.0,0.0,0.0,0.0,0.0,0.0,0.0	-2.01691	892.456	1.0,0.49556256,0.0191768112056	-4.03e-06	-2e-06	-8e-08	0.00889598	0.00440852	0.0001706	390477	5.7385e+06	0.0680451	-61.5373	-61.5373	-61.5373	-61.5373
3429	3425	K.LMNSTEPFPR[166.11].V	YLR354C	1200.58	2	1200.58	601.299	1139.15	1190.57	595.287	1200.58	600.291	-0.002	1.52	595.28665,595.7903,596.29395,596.7976,597.30125,597.8049,598.30855,598.8122,600.2908,600.79445,601.2981,601.80175,602.3054,602.80905,603.3127,603.81635	0.0,0.0,2490163.5,1008757.1875,13973391.0,6718132.0,1290695.5,406449.0625,0.0,136907.40625,5356969.5,2696221.5,0.0,0.0,0.0,0.0	1.66586	1190.57	1.0,0.65200328,0.0452102522592	3.37e-06	2.2e-06	1.5e-07	0.00840966	0.00548313	0.0003802	420471	2.49016e+06	0.168853	-0.388362	-0.318392	-0.275856	-0.526937
3430	3425	K.TFITQGAYEDR[166.11].T	YBR127C	1309.62	2	1309.61	655.816	1139.37	1299.61	649.803	1309.61	654.807	-0.0031	1.38	649.8032,650.30685,650.8105,651.31415,651.8178,652.32145,652.8251,653.32875,654.80735,655.311,655.81465,656.3183,656.82195,657.3256,657.82925,658.3329	0.0,0.0,2346862.5,1332862.75,0.0,0.0,0.0,0.0,0.0,183908.53125,4419582.5,2459638.75,0.0,156364.109375,0.0,0.0	2.3671	1299.61	1.0,0.7070689,0.0489864149049	4.79e-06	3.39e-06	2.3e-07	0.00770581	0.00544854	0.00037748	708346	2.34686e+06	0.301827	-0.257159	-0.330304	-0.20731	-0.265014
3433	3431	R.AFLIEEQK.L	YER056C-A	976.523	2	976.521	489.269	1140.24	976.521	488.26	984.535	492.267	-0.0021	1.21	488.2604,488.76405,489.2677,489.77135,490.275,490.77865,491.2823,491.78595,492.2675,492.77115,493.2748,493.77845,494.2821,494.78575,495.2894,495.79305	200890.390625,0.0,8121055.5,3776227.0,0.0,0.0,0.0,0.0,0.0,669978.8125,15222698.0,6030773.5,0.0,0.0,0.0,0.0	2.15049	976.521	1.0,0.55000388,0.0262649658662	4.3e-06	2.37e-06	1.1e-07	0.00814439	0.00447944	0.00021391	356736	200890	1.77577	-0.181479	-0.277475	-0.236165	-0.067159
3438	3437	K.EITALAPSSMK[136.11].V	YFL039C	1154.61	2	1154.61	578.312	1141.59	1146.59	573.296	1154.61	577.303	-0.0033	0.79	573.29605,573.7997,574.30335,574.807,575.31065,575.8143,576.31795,576.8216,577.30315,577.8068,578.31045,578.8141,579.31775,579.8214,580.32505,580.8287	0.0,0.0,3864053.5,2694959.75,570209.375,0.0,0.0,0.0,0.0,200625.765625,9462611.0,4237261.0,0.0,0.0,0.0,0.0	2.85811	1146.59	1.0,0.61243824,0.0391282023205	5.78e-06	3.54e-06	2.3e-07	0.00699536	0.00428423	0.00027372	291801	3.86405e+06	0.0755167	-0.174758	-0.342783	-0.150646	-0.115132
3439	3437	K.K[136.11]GDTYVSIQGFK[136.11].A	YAL038W	1357.72	2	1357.72	679.868	1141.8	1341.69	670.846	1357.72	678.86	-0.0015	0.6	670.84565,671.3493,671.85295,672.3566,672.86025,673.3639,673.86755,674.3712,678.85985,679.3635,679.86715,680.3708,680.87445,681.3781,681.88175,682.3854	230949.484375,0.0,3436701.0,1767513.125,0.0,0.0,0.0,0.0,0.0,0.0,7846027.0,4983646.0,0.0,0.0,0.0,0.0	1.10479	1341.69	1.0,0.7525663,0.0532096753903	2.25e-06	1.69e-06	1.2e-07	0.0119487	0.00899216	0.00063578	370135	230949	1.60267	-0.191447	-0.170795	-0.204904	-0.190616
3440	3437	K.K[136.11]GDTYVSIQGFK[136.11].A	YAL038W	1357.72	3	1357.72	453.581	1142.03	1341.69	447.232	1357.72	452.574	0.0018	0.6	447.2315333,447.567299967,447.903066633,448.2388333,448.574599967,448.910366633,449.2461333,449.581899967,452.5743333,452.910099967,453.245866633,453.5816333,453.917399967,454.253166633,454.5889333,454.924699967	31926796.0,0.0,0.0,6565770.0,0.0,0.0,0.0,0.0,0.0,0.0,599356.5625,7322699.0,0.0,0.0,0.0,0.0	-1.32575	1341.69	1.0,0.7525663,0.0532096753903	-2.7e-06	-2.03e-06	-1.4e-07	0.0119437	0.00898842	0.00063552	2.67361e+06	31926796	0.0837417	31.925	-40.8636	29.791	22.4087
3442	3437	K.LNDAVEYVSGR.V	YFL014W	1221.6	2	1221.61	611.807	1142.46	1221.61	610.803	1231.61	615.807	0.0065	0.54	610.8027,611.30635,611.81,612.31365,612.8173,613.32095,613.8246,614.32825,615.80685,616.3105,616.81415,617.3178,617.82145,618.3251,618.82875,619.3324	0.0,0.0,0.0,0.0,0.0,0.0,0.0,0.0,0.0,667060.8125,0.0,0.0,0.0,0.0,0.0,0.0	-5.3209	1221.61	1.0,0.64943802,0.0433655312104	-1.06e-05	-6.91e-06	-4.6e-07	0.00811553	0.00527053	0.00035193	179546	667061	0.26916	-47.1938	-47.1938	-47.1938	-47.1938
3444	3443	K.IGGIGTVPVGR.V	YBR118W	1024.6	2	1024.6	513.309	1143.14	1024.6	512.3	1034.61	517.304	-0.0027	0.76	512.3001,512.80375,513.3074,513.81105,514.3147,514.81835,515.322,515.82565,517.30425,517.8079,518.31155,518.8152,519.31885,519.8225,520.32615,520.8298	140440.609375,0.0,13365164.0,6774404.5,0.0,0.0,0.0,0.0,0.0,598096.8125,24446146.0,9413377.0,0.0,0.0,0.0,0.0	2.63517	1024.6	1.0,0.5670872,0.0351336051096	5.27e-06	2.99e-06	1.9e-07	0.00967878	0.00548871	0.00034005	332315	140441	2.36623	-0.247982	-0.262891	-0.245054	-0.218976
3445	3443	K.KGDTYVSIQGFK.A	YAL038W	1341.69	2	1341.69	671.854	1143.34	1341.69	670.846	1357.72	678.86	-0.0008	0.6	670.846,671.34965,671.8533,672.35695,672.8606,673.36425,673.8679,674.37155,678.8602,679.36385,679.8675,680.37115,680.8748,681.37845,681.8821,682.38575	0.0,0.0,6748590.0,4376551.5,0.0,0.0,0.0,0.0,0.0,0.0,14373664.0,8489328.0,0.0,0.0,0.0,0.0	0.596262	1341.69	1.0,0.7525663,0.0532096753903	1.19e-06	9e-07	6e-08	0.0118066	0.00888523	0.00062822	327523	6748590	0.0485321	-0.184404	-0.204904	-0.190616	-0.175567
3446	3443	R.STPSVVGFGPK[136.11].N	YPL106C	1082.59	2	1082.58	542.3	1143.57	1074.57	537.284	1082.58	541.291	-0.0033	13.16	537.2838,537.78745,538.2911,538.79475,539.2984,539.80205,540.3057,540.80935,541.2909,541.79455,542.2982,542.80185,543.3055,543.80915,544.3128,544.81645	0.0,0.0,0.0,1318786.625,379309.53125,0.0,0.0,0.0,0.0,208081.296875,5266766.5,1835510.375,0.0,473141.8125,0.0,0.0	3.04826	1074.57	1.0,0.60450572,0.0343303041958	6.16e-06	3.73e-06	2.1e-07	0.00746423	0.00451217	0.00025625	186725	1.31879e+06	0.141589	-0.0113741	-0.321134	-0.00926364	0.3275
3447	3443	R.AALTDFER.F	YHL001W,YKL006W	921.456	2	921.453	461.735	1143.78	921.453	460.727	931.462	465.731	-0.0024	0.22	460.7266,461.23025,461.7339,462.23755,462.7412,463.24485,463.7485,464.25215,465.73075,466.2344,466.73805,467.2417,467.74535,468.249,468.75265,469.2563	0.0,0.0,5574435.0,2340337.0,0.0,0.0,0.0,0.0,0.0,0.0,10927373.0,3850828.5,678271.3125,219875.078125,0.0,148806.15625	2.60457	921.453	1.0,0.49687522,0.0244054342946	5.21e-06	2.59e-06	1.3e-07	0.0107499	0.00534138	0.00026236	629960	5574435	0.113009	-0.263799	-0.247176	-0.244919	-0.292828
3454	3449	K.GFGYAGSPFHR[166.11].V	YDR155C	1204.57	2	1204.56	603.29	1145.55	1194.56	597.278	1204.56	602.282	-0.002	1.12	597.2775,597.78115,598.2848,598.78845,599.2921,599.79575,600.2994,600.80305,602.28165,602.7853,603.28895,603.7926,604.29625,604.7999,605.30355,605.8072	131290.578125,0.0,2888766.75,2017117.25,0.0,0.0,234678.359375,262696.5625,0.0,0.0,4567105.5,3732217.25,0.0,0.0,0.0,0.0	1.66035	1194.56	1.0,0.69570876,0.0477796911478	3.36e-06	2.34e-06	1.6e-07	0.00838163	0.00583117	0.00040047	2.92883e+06	131291	22.308	-0.102857	-0.649406	0.108388	0.00495945
3458	3455	K.C[143.00]GVISPR[166.11].F	YLR367W	780.383	1	780.383	781.39	1146.75	770.375	770.375	780.383	780.383	0.0001	0.99	770.3746,771.3819,772.3892,773.3965,774.4038,775.4111,776.4184,777.4257,780.3829,781.3902,782.3975,783.4048,784.4121,785.4194,786.4267,787.434	0.0,1746804.25,0.0,0.0,0.0,0.0,0.0,0.0,188510.453125,3543565.0,0.0,177411.515625,0.0,0.0,0.0,0.0	-0.128142	770.375	1.0,0.38822796,0.0193955649473	-2.6e-07	-1e-07	-1e-08	0.0129912	0.00504355	0.00025197	937735	1.7468e+06	0.536829	-0.819874	-1	-78.2742	-1
3460	3455	T.HC[160.03]C[160.03]SPC[160.03]C[160.03]QPTC[160.03]C[160.03]R[166.11].T	KR92_HUMAN	1791.61	4	1791.61	448.909	1147.21	1781.6	445.401	1791.61	447.903	0.0044	0.3	445.40065,445.652475,445.9043,446.156125,446.40795,446.659775,446.9116,447.163425,447.902725,448.15455,448.406375,448.6582,448.910025,449.16185,449.413675,449.6655	0.0,0.0,0.0,0.0,0.0,0.0,0.0,0.0,0.0,0.0,0.0,0.0,0.0,0.0,0.0,0.0	-2.4559	1781.6	1.0,0.7102149,0.0827403558323	-4.95e-06	-3.52e-06	-4.1e-07	0.00561263	0.00398617	0.00046439	450655	0	0	-43.2407	-43.2407	-43.2407	-43.2407
3462	3461	K.GFGYAGSPFHR[166.11].V	YDR155C	1204.57	3	1204.56	402.529	1147.91	1194.55	398.185	1204.56	401.521	-0.0027	0.41	398.1847667,398.520533367,398.856300033,399.1920667,399.527833367,399.863600033,400.1993667,400.535133367,401.5208667,401.856633367,402.192400033,402.5281667,402.863933367,403.199700033,403.5354667,403.871233367	0.0,0.0,0.0,7325707.5,4363588.5,0.0,0.0,0.0,0.0,0.0,273072.46875,15666962.0,8524386.0,0.0,0.0,0.0	2.24147	1194.55	1.0,0.69570876,0.0477796911478	4.54e-06	3.16e-06	2.2e-07	0.00838281	0.00583199	0.00040053	286337	7.32571e+06	0.0390865	67.5819	64.1459	120.027	45.7165
3464	3461	K.HFIQGGSFGNR[166.11]EEFINK[136.11].L	YGL076C	1996.99	3	1996.99	666.67	1148.33	1978.96	659.655	1996.99	665.662	-0.0007	0.35	659.6547333,659.990499967,660.326266633,660.6620333,660.997799967,661.333566633,661.6693333,662.005099967,665.6622333,665.997999967,666.333766633,666.6695333,667.005299967,667.341066633,667.6768333,668.012599967	0.0,0.0,0.0,1125955.25,1508854.625,820177.0,0.0,0.0,0.0,0.0,521244.4375,3857202.75,3389135.0,0.0,0.0,0.0	0.350528	1978.96	1.0,1.1110982,0.126441924918	7.1e-07	7.9e-07	9e-08	0.00910775	0.0101196	0.0011516	905218	1.12596e+06	0.803956	9.49597	10.394	7.60421	12.1329
3468	3467	R.FDELLEK[136.11].N	YBR118W	900.468	2	900.466	451.241	1149.59	892.452	446.226	900.466	450.233	-0.0027	0.64	446.22575,446.7294,447.23305,447.7367,448.24035,448.744,449.24765,449.7513,450.23285,450.7365,451.24015,451.7438,452.24745,452.7511,453.25475,453.7584	0.0,0.0,19018636.0,9211258.0,0.0,0.0,0.0,0.0,0.0,1450320.375,34699248.0,14653393.0,0.0,0.0,0.0,0.0	2.99844	892.452	1.0,0.49556256,0.0191768112056	6.08e-06	3.01e-06	1.2e-07	0.00898606	0.00445316	0.00017232	460966	19018636	0.0242376	-0.112403	-0.066871	-0.103526	-0.224873
3469	3467	K.TASEIATTELPPTHPIR[166.11].L	YDR099W	1842.97	3	1842.97	615.331	1149.78	1832.96	610.988	1842.97	614.324	0.0002	0.98	610.9878,611.323566667,611.659333333,611.9951,612.330866667,612.666633333,613.0024,613.338166667,614.3239,614.659666667,614.995433333,615.3312,615.666966667,616.002733333,616.3385,616.674266667	0.0,0.0,0.0,2059058.75,2028329.625,0.0,0.0,340409.09375,0.0,0.0,0.0,3953604.25,2764424.25,0.0,0.0,0.0	-0.10852	1832.96	1.0,0.99587028,0.0996901405076	-2.2e-07	-2.2e-07	-2e-08	0.00545996	0.00543741	0.0005443	2.10915e+06	2.05906e+06	1.02433	86.5651	-31.1244	-31.1244	27.3948
3486	3484	R.INFGIEK[136.11].A	YAL038W	827.463	2	827.462	414.739	1154.58	819.448	409.724	827.462	413.731	-0.0014	0.54	409.7238,410.22745,410.7311,411.23475,411.7384,412.24205,412.7457,413.24935,413.7309,414.23455,414.7382,415.24185,415.7455,416.24915,416.7528,417.25645	0.0,0.0,10952912.0,5066787.0,0.0,0.0,329819.84375,255989.125,0.0,651235.875,19451410.0,7440566.5,0.0,0.0,0.0,0.0	1.69192	819.448	1.0,0.46752314,0.0200866884632	3.43e-06	1.61e-06	7e-08	0.00978344	0.00457398	0.00019652	575693	10952912	0.0525607	-0.239824	-0.26286	-0.120113	-0.374038
3487	3484	K.GFGYAGSPFHR.V	YDR155C	1194.56	2	1194.55	598.286	1154.77	1194.55	597.277	1204.56	602.282	-0.0021	1.26	597.27745,597.7811,598.28475,598.7884,599.29205,599.7957,600.29935,600.803,602.2816,602.78525,603.2889,603.79255,604.2962,604.79985,605.3035,605.80715	0.0,0.0,6569077.5,3667549.0,0.0,0.0,0.0,0.0,0.0,661087.875,13771064.0,6561542.5,0.0,0.0,0.0,0.0	1.75797	1194.55	1.0,0.69570876,0.0477796911478	3.52e-06	2.45e-06	1.7e-07	0.00831217	0.00578285	0.00039715	418707	6.56908e+06	0.0637391	-0.205587	-0.129803	-0.277138	-0.218756
3492	3490	K.LLDAPAAIR[166.11].T	YPL240C	948.563	2	948.562	475.289	1156.1	938.554	469.277	948.562	474.281	-0.001	3.13	469.27695,469.7806,470.28425,470.7879,471.29155,471.7952,472.29885,472.8025,474.2811,474.78475,475.2884,475.79205,476.2957,476.79935,477.303,477.80665	0.0,0.0,2562320.25,1616828.125,0.0,0.0,0.0,0.0,0.0,0.0,5490557.5,1853284.5,0.0,0.0,0.0,0.0	1.05423	938.554	1.0,0.52210596,0.0270450463162	2.14e-06	1.12e-06	6e-08	0.0106657	0.00556861	0.00028845	307788	2.56232e+06	0.120121	-0.209471	-0.240386	-0.174658	-0.223629
3503	3502	K.EEEPILAPSVK[136.11].D	YNL178W	1218.66	2	1218.66	610.337	1158.95	1210.64	605.322	1218.66	609.329	-0.0003	0.48	605.3221,605.82575,606.3294,606.83305,607.3367,607.84035,608.344,608.84765,609.3292,609.83285,610.3365,610.84015,611.3438,611.84745,612.3511,612.85475	0.0,0.0,7272980.0,4435738.0,0.0,0.0,0.0,0.0,0.0,334948.28125,9547886.0,6969103.0,0.0,0.0,0.0,0.0	0.246172	1210.64	1.0,0.6616952,0.0389228112672	5e-07	3.3e-07	2e-08	0.00662028	0.00438061	0.00025768	298112	7272980	0.040989	-0.0366713	-0.0372488	0.0246674	-0.103743
3505	3502	K.LLDAPAAIR.T	YPL240C	938.555	2	938.553	470.285	1159.45	938.553	469.277	948.562	474.281	-0.0014	3.13	469.27675,469.7804,470.28405,470.7877,471.29135,471.795,472.29865,472.8023,474.2809,474.78455,475.2882,475.79185,476.2955,476.79915,477.3028,477.80645	0.0,0.0,5020097.0,2272158.5,0.0,0.0,0.0,0.0,0.0,361359.0625,11720146.0,4780149.0,0.0,0.0,0.0,0.0	1.49165	938.553	1.0,0.52210596,0.0270450463162	2.98e-06	1.56e-06	8e-08	0.010554	0.00551031	0.00028543	227015	5020097	0.0452212	-0.190337	-0.223629	-0.193117	-0.169057
3507	3502	K.K[136.11]GDTYVSIQGFK[136.11].A	YAL038W	1357.72	3	1357.72	453.581	1159.87	1341.69	447.231	1357.72	452.574	-0.0002	0.6	447.2308667,447.566633367,447.902400033,448.2381667,448.573933367,448.909700033,449.2454667,449.581233367,452.5736667,452.909433367,453.245200033,453.5809667,453.916733367,454.252500033,454.5882667,454.924033367	844199.4375,0.0,0.0,2936754.25,1423659.625,0.0,0.0,0.0,0.0,0.0,410578.375,3872768.25,2736111.5,0.0,0.0,0.0	0.147306	1341.69	1.0,0.7525663,0.0532096753903	3e-07	2.3e-07	2e-08	0.0119467	0.00899069	0.00063568	389776	844199	0.461711	26.4899	34.9093	21.0382	19.9642
3518	3514	K.GFGYAGSPFHR[166.11].V	YDR155C	1204.57	2	1204.56	603.29	1163.1	1194.55	597.277	1204.56	602.281	-0.0036	1.12	597.2767,597.78035,598.284,598.78765,599.2913,599.79495,600.2986,600.80225,602.28085,602.7845,603.28815,603.7918,604.29545,604.7991,605.30275,605.8064	0.0,0.0,1605018.25,1480615.375,344253.90625,0.0,0.0,0.0,0.0,216446.15625,3263012.5,1608743.75,0.0,0.0,0.0,0.0	2.98863	1194.55	1.0,0.69570876,0.0477796911478	6.05e-06	4.21e-06	2.9e-07	0.00838433	0.00583305	0.0004006	194184	1.60502e+06	0.120986	-0.209367	-0.26798	-0.0878052	-0.282938
3523	3519	R.TTLVANTSNMPVAAR[166.11].E	YDL185W	1554.81	2	1554.81	778.41	1164.61	1544.8	772.4	1554.81	777.404	0.0013	0.46	772.39965,772.9033,773.40695,773.9106,774.41425,774.9179,775.42155,775.9252,777.4038,777.90745,778.4111,778.91475,779.4184,779.92205,780.4257,780.92935	0.0,0.0,1222146.25,1225928.5,0.0,0.0,0.0,0.0,0.0,207098.28125,2362432.25,1353043.0,0.0,0.0,0.0,0.0	-0.836117	1544.8	1.0,0.81382148,0.0769465706573	-1.69e-06	-1.37e-06	-1.3e-07	0.00647702	0.00527114	0.00049838	306263	1.22215e+06	0.250595	-0.20818	-0.299959	-0.115945	-0.205038
3528	3525	K.ASGEIVSINQINEAHPTK[136.11].V	YOR312C	1914.99	3	1914.98	639.337	1166.03	1906.97	635.655	1914.98	638.327	-0.0094	0.5	635.6551333,635.990899967,636.326666633,636.6624333,636.998199967,637.333966633,637.6697333,638.005499967,638.3265333,638.662299967,638.998066633,639.3338333,639.669599967,640.005366633,640.3411333,640.676899967	0.0,0.0,0.0,796468.5,554702.125,612313.3125,136289.1875,0.0,0.0,0.0,0.0,1278861.0,1290236.75,443521.125,271201.6875,0.0	4.90864	1906.97	1.0,1.01688716,0.110299740261	9.88e-06	1.01e-05	1.09e-06	0.00421247	0.00428361	0.00046463	123638	796468	0.155233	16.3972	0.501798	0.501798	10.3066
3529	3525	K.LAPPAAASYSQAMK[136.11].A	YIL051C	1412.72	2	1412.72	707.368	1166.3	1404.7	702.351	1412.72	706.358	-0.0044	1.04	702.35135,702.855,703.35865,703.8623,704.36595,704.8696,705.37325,705.8769,706.35845,706.8621,707.36575,707.8694,708.37305,708.8767,709.38035,709.884	0.0,0.0,1222402.0,863209.25,388302.90625,0.0,0.0,0.0,0.0,0.0,1615412.625,1303625.5,407180.5,0.0,0.0,0.0	3.11456	1404.7	1.0,0.7740286,0.0618195066792	6.28e-06	4.86e-06	3.9e-07	0.00571155	0.0044209	0.00035309	130100	1222402	0.10643	-0.0676701	-0.109235	-0.013528	-0.0688167
3542	3537	K.ASGEIVSINQINEAHPTK.V	YOR312C	1906.97	3	1906.97	636.665	1169.59	1906.97	635.657	1914.98	638.328	-0.005	0.5	635.6566,635.992366667,636.328133333,636.6639,636.999666667,637.335433333,637.6712,638.006966667,638.328,638.663766667,638.999533333,639.3353,639.671066667,640.006833333,640.3426,640.678366667	0.0,0.0,0.0,4541567.0,4806065.0,2423469.5,0.0,0.0,0.0,0.0,415403.21875,7678082.0,8144135.5,4510330.0,0.0,0.0	2.62195	1906.97	1.0,1.01688716,0.110299740261	5.24e-06	5.33e-06	5.8e-07	0.00419024	0.004261	0.00046218	291231	4541567	0.0641257	22.9624	10.3066	27.9278	29.3512
3559	3554	K.LLDAPAAIR[166.11].T	YPL240C	948.563	2	948.561	475.289	1174.31	938.552	469.276	948.561	474.28	-0.0025	3.13	469.2762,469.77985,470.2835,470.78715,471.2908,471.79445,472.2981,472.80175,474.28035,474.784,475.28765,475.7913,476.29495,476.7986,477.30225,477.8059	0.0,0.0,3268820.75,1560368.375,0.0,0.0,0.0,0.0,0.0,190093.234375,5175883.0,1711782.125,0.0,0.0,0.0,0.0	2.63557	938.552	1.0,0.52210596,0.0270450463162	5.36e-06	2.8e-06	1.4e-07	0.0106689	0.0055703	0.00028854	2.63585e+06	3.26882e+06	0.80636	-0.198726	-0.27035	-0.257853	0.0936366
3565	3560	R.LLEVAQVPK[136.11].E	YKL035W	1003.62	2	1003.61	502.815	1176.02	995.6	497.8	1003.61	501.807	-0.0013	1.22	497.8001,498.30375,498.8074,499.31105,499.8147,500.31835,500.822,501.32565,501.8072,502.31085,502.8145,503.31815,503.8218,504.32545,504.8291,505.33275	0.0,0.0,2598131.25,1321295.875,0.0,0.0,0.0,0.0,0.0,165270.546875,3485276.5,1372711.5,0.0,0.0,0.0,0.0	1.29532	995.6	1.0,0.56421714,0.0284619429604	2.62e-06	1.48e-06	7e-08	0.00805224	0.00454321	0.00022918	331498	2.59813e+06	0.127591	-0.54117	-0.607789	-0.215116	-0.776833
3568	3566	K.TVAVAGNPTDWK[136.11].H	YNL134C	1265.65	2	1265.65	633.832	1176.91	1257.63	628.817	1265.65	632.824	-0.0019	0.34	628.8167,629.32035,629.824,630.32765,630.8313,631.33495,631.8386,632.34225,632.8238,633.32745,633.8311,634.33475,634.8384,635.34205,635.8457,636.34935	0.0,0.0,1551749.75,1536200.5,0.0,0.0,0.0,0.0,0.0,295675.71875,4669238.5,2278981.75,566004.125,169234.734375,253307.859375,0.0	1.50121	1257.63	1.0,0.69555838,0.0478488147124	3.03e-06	2.11e-06	1.5e-07	0.00637548	0.00443452	0.00030506	1196253	1.55175e+06	0.770906	-0.137398	0.0211637	-0.118297	-0.233822
3569	3566	K.NQAAM[147.04]NPANTVFDAK[136.11].R	YLL024C	1614.76	2	1614.76	808.385	1177.14	1606.74	803.372	1614.76	807.379	0.0028	12.06	803.37185,803.8755,804.37915,804.8828,805.38645,805.8901,806.39375,806.8974,807.37895,807.8826,808.38625,808.8899,809.39355,809.8972,810.40085,810.9045	0.0,197670.28125,2501103.5,1593185.125,0.0,0.0,153162.9375,0.0,0.0,0.0,3436003.0,4116904.75,0.0,0.0,0.0,0.0	-1.73401	1606.74	1.0,0.84805044,0.0812605511905	-3.49e-06	-2.96e-06	-2.8e-07	0.00498436	0.00422699	0.00040503	270282	197670	1.36734	0.0732027	0.107315	0.134087	0.0185135
3573	3572	K.VISEILTR[166.11].E	YML063W	939.563	2	939.562	470.789	1178.3	929.554	464.777	939.562	469.781	-0.0004	0.43	464.77705,465.2807,465.78435,466.288,466.79165,467.2953,467.79895,468.3026,469.7812,470.28485,470.7885,471.29215,471.7958,472.29945,472.8031,473.30675	0.0,0.0,1707820.625,887350.0,0.0,0.0,137787.53125,881936.5625,0.0,195166.4375,5801025.5,1959347.375,0.0,0.0,0.0,0.0	0.42573	929.554	1.0,0.5094501,0.0257470956437	8.7e-07	4.4e-07	2e-08	0.0107676	0.00548558	0.00027724	305220	1.70782e+06	0.178719	-0.686171	-0.651223	-0.25584	-1
3576	3572	K.DYRPAEETEAQAEPVEA.-	YNL178W	1903.84	2	1903.85	952.929	1179.18	1903.85	951.923	1913.85	956.927	0.0025	0.55	951.923,952.42665,952.9303,953.43395,953.9376,954.44125,954.9449,955.44855,956.92715,957.4308,957.93445,958.4381,958.94175,959.4454,959.94905,960.4527	0.0,0.0,4551611.0,4440710.5,0.0,983429.4375,0.0,0.0,0.0,334770.84375,5548903.5,6524358.0,0.0,0.0,0.0,0.0	-1.31313	1903.85	1.0,0.99428354,0.0983777277611	-2.63e-06	-2.61e-06	-2.6e-07	0.00522677	0.00519689	0.0005142	543569	4551611	0.119423	-0.0230956	-0.0771022	0.0918365	-0.102707
3578	3577	K.ITLELGGK[136.11].S	YPL061W	837.505	2	837.505	419.76	1179.94	829.491	414.746	837.505	418.753	0.0003	1.53	414.7456,415.24925,415.7529,416.25655,416.7602,417.26385,417.7675,418.27115,418.7527,419.25635,419.76,420.26365,420.7673,421.27095,421.7746,422.27825	489517.25,695737.125,3207186.5,0.0,0.0,0.0,0.0,0.0,359872.0,256548.0,7398239.5,0.0,0.0,0.0,0.0,0.0	-0.358207	829.491	1.0,0.45463678,0.0187638695843	-7.3e-07	-3.3e-07	-1e-08	0.00966086	0.00439218	0.00018128	3.26288e+06	489517	6.66551	-0.855665	-0.601605	-1	-1
3579	3577	R.AVFPSIVGR[166.11]PR[166.11].H	YFL039C	1217.71	2	1217.71	609.865	1180.14	1197.7	598.848	1217.71	608.856	-0.0027	1.37	598.84775,599.3514,599.85505,600.3587,600.86235,601.366,601.86965,602.3733,608.856,609.35965,609.8633,610.36695,610.8706,611.37425,611.8779,612.38155	0.0,0.0,1213356.75,664465.25,0.0,0.0,0.0,0.0,0.0,254819.75,3490795.75,1552225.625,0.0,0.0,0.0,0.0	2.21727	1197.7	1.0,0.69056934,0.050774894845	4.55e-06	3.14e-06	2.3e-07	0.0167171	0.0115443	0.00084881	363593	1.21336e+06	0.299659	-0.329886	-0.289691	-0.317635	-0.379455
3581	3577	R.LLEVAQVPK.E	YKL035W	995.601	2	995.599	498.808	1180.57	995.599	497.8	1003.61	501.807	-0.0024	1.22	497.79955,498.3032,498.80685,499.3105,499.81415,500.3178,500.82145,501.3251,501.80665,502.3103,502.81395,503.3176,503.82125,504.3249,504.82855,505.3322	0.0,0.0,2716089.5,1184908.25,0.0,0.0,0.0,0.0,0.0,0.0,7032601.5,0.0,0.0,0.0,0.0,0.0	2.4106	995.599	1.0,0.56421714,0.0284619429604	4.82e-06	2.72e-06	1.4e-07	0.00799017	0.00450819	0.00022742	326207	2.71609e+06	0.120102	-0.477116	-0.235256	-0.784577	-0.378267
3582	3577	R.DYFGAHTFR.V	YHR183W	1112.5	3	1112.5	371.842	1180.79	1112.5	370.834	1122.51	374.17	-0.0018	0.34	370.8340333,371.169799967,371.505566633,371.8413333,372.177099967,372.512866633,372.8486333,373.184399967,374.1701333,374.505899967,374.841666633,375.1774333,375.513199967,375.848966633,376.1847333,376.520499967	0.0,0.0,0.0,2683382.25,937542.125,0.0,0.0,0.0,0.0,0.0,0.0,6289225.0,2331904.25,0.0,0.0,0.0	1.61797	1112.5	1.0,0.64313632,0.0395073446507	3.24e-06	2.08e-06	1.3e-07	0.00891923	0.00573628	0.00035238	141354	2.68338e+06	0.0526775	-47.6464	-47.6464	-47.6464	-47.6464
3585	3583	R.AAGFLLEK[136.11].E	YCR012W	855.495	2	855.491	428.755	1181.71	847.477	423.739	855.491	427.746	-0.003	0.55	423.73865,424.2423,424.74595,425.2496,425.75325,426.2569,426.76055,427.2642,427.74575,428.2494,428.75305,429.2567,429.76035,430.264,430.76765,431.2713	0.0,381009.21875,3665639.25,1592496.0,0.0,0.0,0.0,0.0,0.0,272418.375,8855606.0,3380403.25,0.0,0.0,0.0,0.0	3.50674	847.477	1.0,0.4871873,0.0199217235297	7.11e-06	3.47e-06	1.4e-07	0.00946365	0.00461057	0.00018853	8.27006e+06	381009	21.7057	-0.331674	-0.478171	-0.184796	-0.37714
3590	3589	R.VALQEER.E	REV1_YMR015C	843.445	2	843.447	422.73	1183.03	843.447	421.723	853.455	426.727	0.0016	2.64	421.7233,422.22695,422.7306,423.23425,423.7379,424.24155,424.7452,425.24885,426.72745,427.2311,427.73475,428.2384,428.74205,429.2457,429.74935,430.253	0.0,933934.25,19701428.0,5203995.5,0.0,174401.34375,5540423.0,2117815.0,0.0,0.0,0.0,0.0,0.0,514645.75,0.0,0.0	-1.89698	843.447	1.0,0.44080174,0.0211308106117	-3.79e-06	-1.67e-06	-8e-08	0.011723	0.00516752	0.00024772	3.69067e+06	933934	3.95174	-0.650614	-1	-0.400767	-0.240944
3597	3595	K.FHLGNLGVR.L	YER043C	1011.56	2	1011.56	506.788	1185.06	1011.56	505.779	1021.57	510.784	-0.0024	0.46	505.7795,506.28315,506.7868,507.29045,507.7941,508.29775,508.8014,509.30505,510.78365,511.2873,511.79095,512.2946,512.79825,513.3019,513.80555,514.3092	0.0,168750.421875,4848066.0,2560383.5,0.0,148490.90625,917262.0,0.0,0.0,0.0,7408576.5,3070824.5,0.0,0.0,0.0,0.0	2.37257	1011.56	1.0,0.57687922,0.0350029375435	4.75e-06	2.74e-06	1.7e-07	0.00980175	0.00565443	0.00034309	163096	168750	0.966495	-0.427731	-0.336325	-0.203575	-0.657517
3598	3595	K.FHLGNLGVR.L	YER043C	1011.56	3	1011.56	338.194	1185.28	1011.56	337.186	1021.57	340.522	-0.0025	0.46	337.1863,337.522066667,337.857833333,338.1936,338.529366667,338.865133333,339.2009,339.536666667,340.5224,340.858166667,341.193933333,341.5297,341.865466667,342.201233333,342.537,342.872766667	0.0,0.0,0.0,3994296.75,1621133.75,0.0,0.0,0.0,0.0,0.0,295018.75,9120718.0,3798169.5,0.0,0.0,0.0	2.47143	1011.56	1.0,0.57687922,0.0350029375435	4.94e-06	2.85e-06	1.7e-07	0.00980195	0.00565454	0.0003431	134220	3.9943e+06	0.0336028	78.8002	79.0623	76.0609	81.2059
3601	3600	K.IGPLGLSPK[136.11].K	YDR418W	888.552	2	888.549	445.284	1186.18	880.535	440.268	888.549	444.275	-0.0029	0.58	440.26765,440.7713,441.27495,441.7786,442.28225,442.7859,443.28955,443.7932,444.27475,444.7784,445.28205,445.7857,446.28935,446.793,447.29665,447.8003	0.0,0.0,4967321.5,2280805.25,0.0,0.0,0.0,0.0,0.0,298347.65625,11923524.0,3993493.75,0.0,0.0,0.0,0.0	3.26374	880.535	1.0,0.50301848,0.0226538406376	6.62e-06	3.33e-06	1.5e-07	0.00910813	0.00458156	0.00020633	1.5639e+06	4.96732e+06	0.314837	-0.260385	-0.275581	-0.261535	-0.25172
3605	3600	K.IGPLGLSPK.K	YDR418W	880.538	2	880.535	441.276	1187.09	880.535	440.268	888.55	444.275	-0.0028	0.58	440.2677,440.77135,441.275,441.77865,442.2823,442.78595,443.2896,443.79325,444.2748,444.77845,445.2821,445.78575,446.2894,446.79305,447.2967,447.80035	0.0,0.0,4967321.5,2280805.25,0.0,0.0,0.0,0.0,0.0,298347.65625,11923524.0,3993493.75,0.0,0.0,0.0,0.0	3.17987	880.535	1.0,0.50301848,0.0226538406376	6.36e-06	3.2e-06	1.4e-07	0.00902578	0.00454013	0.00020447	1.5639e+06	4.96732e+06	0.314837	-0.260385	-0.275581	-0.261535	-0.25172
3608	3606	R.GVIGVIAGGGR[166.11].V	YFR031C-A	964.569	2	964.567	483.292	1187.99	954.559	477.279	964.567	482.284	-0.002	0.5	477.2795,477.78315,478.2868,478.79045,479.2941,479.79775,480.3014,480.80505,482.28365,482.7873,483.29095,483.7946,484.29825,484.8019,485.30555,485.8092	127187.117188,0.0,2678485.5,993611.0625,0.0,0.0,0.0,0.0,0.0,254343.8125,6731529.0,2202766.0,0.0,0.0,0.0,0.0	2.07346	954.559	1.0,0.52146876,0.0314256267694	4.21e-06	2.2e-06	1.3e-07	0.010489	0.00546966	0.00032962	139393	127187	1.09597	-0.31785	-0.578332	-0.348613	-0.253461
3613	3612	R.GVIGVIAGGGR.V	YFR031C-A	954.561	2	954.559	478.288	1189.31	954.559	477.279	964.567	482.284	-0.0022	0.5	477.2794,477.78305,478.2867,478.79035,479.294,479.79765,480.3013,480.80495,482.28355,482.7872,483.29085,483.7945,484.29815,484.8018,485.30545,485.8091	0.0,0.0,6100147.5,2683591.5,0.0,0.0,0.0,0.0,0.0,234008.109375,15510558.0,5729381.5,0.0,0.0,0.0,0.0	2.30472	954.559	1.0,0.52146876,0.0314256267694	4.61e-06	2.4e-06	1.4e-07	0.0103806	0.00541314	0.00032622	311245	6.10015e+06	0.0510225	-0.240683	-0.348613	-0.253461	-0.196248
3614	3612	R.VEFLEDTSR[166.11].T	YOR167C	1104.53	2	1104.53	553.274	1189.52	1094.52	547.26	1104.53	552.264	-0.0044	0.54	547.25995,547.7636,548.26725,548.7709,549.27455,549.7782,550.28185,550.7855,552.2641,552.76775,553.2714,553.77505,554.2787,554.78235,555.286,555.78965	0.0,0.0,2065740.5,1156235.5,0.0,0.0,153870.359375,154932.265625,0.0,365438.65625,6456299.0,2180500.25,0.0,0.0,125421.34375,0.0	3.98359	1094.52	1.0,0.58128536,0.0323616357885	8.08e-06	4.69e-06	2.6e-07	0.00915209	0.00531997	0.00029618	151376	2.06574e+06	0.0732794	-0.287166	-0.171414	-0.32642	-0.28752
3616	3612	R.VDFNVPLDGK[136.11]K[136.11].L	YCR012W	1246.69	2	1246.69	624.352	1189.96	1230.66	615.329	1246.69	623.343	-0.0027	0.53	615.32905,615.8327,616.33635,616.84,617.34365,617.8473,618.35095,618.8546,623.34325,623.8469,624.35055,624.8542,625.35785,625.8615,626.36515,626.8688	725205.875,0.0,1493252.125,1183218.875,509017.3125,0.0,0.0,0.0,0.0,538689.0625,5023019.5,2181493.75,0.0,0.0,0.0,0.0	2.16574	1230.66	1.0,0.6904332,0.0445082400368	4.42e-06	3.05e-06	2e-07	0.0130287	0.00899542	0.00057988	1.17934e+06	725206	1.62621	-0.247762	-0.0268492	-0.252128	-0.281897
3617	3612	R.EIAGLSPYER[166.11].R	YMR194W,YPL249C-A	1143.58	2	1143.58	572.797	1190.18	1133.57	566.785	1143.58	571.789	-0.0019	0.63	566.78485,567.2885,567.79215,568.2958,568.79945,569.3031,569.80675,570.3104,571.789,572.29265,572.7963,573.29995,573.8036,574.30725,574.8109,575.31455	0.0,0.0,2407706.25,1106633.625,0.0,0.0,0.0,0.0,0.0,236444.203125,4631445.5,2470473.25,0.0,0.0,0.0,0.0	1.66145	1133.57	1.0,0.61858906,0.0367120876046	3.37e-06	2.08e-06	1.2e-07	0.00883238	0.00546361	0.00032426	1.25823e+06	2.40771e+06	0.522586	-0.191499	-0.261079	-0.178497	-0.182435
3626	3624	R.EIAGLSPYER.R	YMR194W,YPL249C-A	1133.57	2	1133.57	567.793	1192.74	1133.57	566.785	1143.58	571.789	-0.0025	0.63	566.7846,567.28825,567.7919,568.29555,568.7992,569.30285,569.8065,570.31015,571.78875,572.2924,572.79605,573.2997,573.80335,574.307,574.81065,575.3143	126134.875,0.0,5392699.0,2570122.0,0.0,0.0,0.0,0.0,0.0,264397.03125,10744087.0,5460036.5,0.0,0.0,0.0,0.0	2.20542	1133.57	1.0,0.61858906,0.0367120876046	4.41e-06	2.73e-06	1.6e-07	0.00875616	0.00541646	0.00032146	671399	126135	5.32287	-0.154091	-0.182435	-0.195539	-0.115252
3628	3624	R.VDFNVPLDGKK.L	YCR012W	1230.66	2	1230.67	616.338	1193.17	1230.67	615.333	1246.69	623.347	0.0046	0.53	615.3327,615.83635,616.34,616.84365,617.3473,617.85095,618.3546,618.85825,623.3469,623.85055,624.3542,624.85785,625.3615,625.86515,626.3688,626.87245	422803.1875,0.0,4461438.5,0.0,0.0,0.0,0.0,0.0,931642.9375,1073461.375,10377970.0,0.0,0.0,0.0,0.0,0.0	-3.73783	1230.67	1.0,0.6904332,0.0445082400368	-7.48e-06	-5.16e-06	-3.3e-07	0.0128492	0.00887155	0.0005719	1.28674e+06	422803	3.04336	-1	-1	-1	-44.451
3631	3630	R.VDFNVPLDGK[136.11]K[136.11].L	YCR012W	1246.69	3	1246.69	416.57	1194.12	1230.66	410.219	1246.69	415.562	-0.0036	0.53	410.2190667,410.554833367,410.890600033,411.2263667,411.562133367,411.897900033,412.2336667,412.569433367,415.5618667,415.897633367,416.233400033,416.5691667,416.904933367,417.240700033,417.5764667,417.912233367	0.0,0.0,0.0,15922557.0,8642557.0,0.0,0.0,0.0,0.0,0.0,2416927.0,27411874.0,16903052.0,0.0,0.0,0.0	2.88765	1230.66	1.0,0.6904332,0.0445082400368	5.89e-06	4.07e-06	2.6e-07	0.0130302	0.00899645	0.00057995	341784	15922557	0.0214654	24.6963	21.6677	24.9686	26.1098
3632	3630	M.n[43.02]SEITLGK[136.11].Y	YGR087C	796.442	1	796.442	797.449	1194.54	788.428	788.428	796.442	796.442	0	0.51	788.428,789.4353,790.4426,791.4499,792.4572,793.4645,794.4718,795.4791,796.4422,797.4495,798.4568,799.4641,800.4714,801.4787,802.486,803.4933	0.0,1614742.75,0.0,0.0,0.0,0.0,0.0,0.0,264021.25,4447923.5,1268398.5,0.0,0.0,0.0,0.0,0.0	0	788.428	1.0,0.39505604,0.0147375341877	0	0	0	0.0101648	0.00401566	0.0001498	180946	1.61474e+06	0.112059	-1	-1	-1	-1
3638	3635	M.n[43.02]SEITLGK.Y	YGR087C	788.428	1	788.427	789.435	1196.1	788.427	788.427	796.441	796.441	-0.001	0.51	788.427,789.4343,790.4416,791.4489,792.4562,793.4635,794.4708,795.4781,796.4412,797.4485,798.4558,799.4631,800.4704,801.4777,802.485,803.4923	0.0,4154358.25,1531112.875,0.0,0.0,0.0,0.0,0.0,0.0,12413605.0,4237712.5,0.0,0.0,0.0,0.0,0.0	1.26835	788.427	1.0,0.39505604,0.0147375341877	2.54e-06	1e-06	4e-08	0.0100651	0.00397626	0.00014833	201074	4.15436e+06	0.0484007	-1	-1	-1	-1
3639	3635	R.VEFLEDTSR[166.11].T	YOR167C	1104.53	1	1104.53	1105.54	1196.28	1094.52	1094.52	1104.53	1104.53	-0.0002	0.54	1094.5241,1095.5314,1096.5387,1097.546,1098.5533,1099.5606,1100.5679,1101.5752,1104.5324,1105.5397,1106.547,1107.5543,1108.5616,1109.5689,1110.5762,1111.5835	0.0,1784058.0,949486.5625,0.0,0.0,0.0,0.0,0.0,191351.421875,4229506.5,2026005.125,0.0,0.0,0.0,0.0,0.0	0.181072	1094.52	1.0,0.58128536,0.0323616357885	3.7e-07	2.1e-07	1e-08	0.00914434	0.00531547	0.00029593	201864	1784058	0.113149	-1	-1	-1	-1
3645	3641	K.VK[136.11]EEVQEIEELNK[136.11].T	YPL240C	1601.85	2	1601.85	801.931	1198.11	1585.82	792.911	1601.85	800.925	0.0021	0.4	792.911,793.41465,793.9183,794.42195,794.9256,795.42925,795.9329,796.43655,800.9252,801.42885,801.9325,802.43615,802.9398,803.44345,803.9471,804.45075	0.0,0.0,2384348.0,1416534.375,0.0,0.0,0.0,0.0,0.0,371637.90625,4283105.0,2727599.75,0.0,0.0,0.0,0.0	-1.31099	1585.82	1.0,0.8415997,0.0682922514009	-2.66e-06	-2.24e-06	-1.8e-07	0.0101046	0.00850407	0.00069007	2.80843e+06	2384348	1.17786	-0.425986	-0.338663	-0.26147	-0.634529
3647	3646	R.LILIESR[166.11].L	YDR064W	852.531	2	852.529	427.273	1198.84	842.52	421.26	852.529	426.264	-0.0022	3.84	421.26015,421.7638,422.26745,422.7711,423.27475,423.7784,424.28205,424.7857,426.2643,426.76795,427.2716,427.77525,428.2789,428.78255,429.2862,429.78985	0.0,0.0,4510974.5,1386383.125,0.0,0.0,0.0,0.0,0.0,214639.71875,8966652.0,2123405.75,0.0,0.0,0.0,0.0	2.58055	842.52	1.0,0.469473,0.02088753485	5.25e-06	2.47e-06	1.1e-07	0.0118843	0.00557934	0.00024823	3140961	4.51097e+06	0.696293	-0.365331	-0.482189	-0.445302	-0.243661
3649	3646	K.VK[136.11]EEVQEIEELNK[136.11].T	YPL240C	1601.85	3	1601.84	534.957	1199.25	1585.81	528.605	1601.84	533.947	-0.0058	0.4	528.6047,528.940466667,529.276233333,529.612,529.947766667,530.283533333,530.6193,530.955066667,533.9475,534.283266667,534.619033333,534.9548,535.290566667,535.626333333,535.9621,536.297866667	0.0,0.0,0.0,2403861.0,2154817.25,0.0,0.0,0.0,0.0,0.0,380833.78125,4474851.0,3808032.25,0.0,0.0,0.0	3.62082	1585.81	1.0,0.8415997,0.0682922514009	7.35e-06	6.19e-06	5e-07	0.0101147	0.00851254	0.00069076	440923	2403861	0.183423	25.7368	29.7473	20.4618	29.9359
3651	3646	K.ELQSLLGK.D	YCR012W	886.512	1	886.514	887.52	1199.72	886.514	886.514	894.528	894.528	0.0014	0.7	886.5138,887.5211,888.5284,889.5357,890.543,891.5503,892.5576,893.5649,894.528,895.5353,896.5426,897.5499,898.5572,899.5645,900.5718,901.5791	0.0,3978758.25,0.0,0.0,0.0,0.0,0.0,0.0,269547.03125,10520086.0,0.0,0.0,0.0,0.0,0.0,0.0	-1.57922	886.514	1.0,0.4797376,0.0210419616888	-3.16e-06	-1.52e-06	-7e-08	0.00895598	0.00429652	0.00018845	696057	3.97876e+06	0.174943	-1	-63.5342	-63.5342	-1
3665	3664	K.ELQSLLGK.D	YCR012W	886.512	2	886.511	444.264	1203.64	886.511	443.255	894.525	447.263	-0.0015	0.7	443.25545,443.7591,444.26275,444.7664,445.27005,445.7737,446.27735,446.781,447.26255,447.7662,448.26985,448.7735,449.27715,449.7808,450.28445,450.7881	0.0,0.0,26427772.0,11826203.0,0.0,0.0,0.0,0.0,0.0,0.0,52818356.0,0.0,0.0,0.0,0.0,0.0	1.69202	886.511	1.0,0.4797376,0.0210419616888	3.38e-06	1.62e-06	7e-08	0.00896255	0.00429967	0.00018859	143567	26427772	0.00543241	-0.706048	-0.693221	-0.688926	-0.732078
3666	3664	R.TSIIGTIGPK[136.11].T	YAL038W	993.595	2	993.594	497.805	1204.06	985.579	492.79	993.594	496.797	-0.0014	0.5	492.7897,493.29335,493.797,494.30065,494.8043,495.30795,495.8116,496.31525,496.7968,497.30045,497.8041,498.30775,498.8114,499.31505,499.8187,500.32235	190398.4375,0.0,1991371.125,1042133.0,0.0,0.0,0.0,0.0,0.0,176444.484375,4528163.5,1763455.875,0.0,0.0,0.0,0.0	1.40902	985.579	1.0,0.54523646,0.0289454092242	2.85e-06	1.56e-06	8e-08	0.00813431	0.00443512	0.00023545	997236	190398	5.23763	-0.20871	0.156031	-0.210736	-0.300792
3670	3669	R.GVIGVIAGGGR[166.11].V	YFR031C-A	964.569	2	964.568	483.292	1205.2	954.56	477.28	964.568	482.284	-0.0011	0.5	477.27995,477.7836,478.28725,478.7909,479.29455,479.7982,480.30185,480.8055,482.2841,482.78775,483.2914,483.79505,484.2987,484.80235,485.306,485.80965	0.0,0.0,3117336.75,1214398.125,0.0,0.0,0.0,0.0,0.0,0.0,5594006.0,1714128.25,0.0,0.0,0.0,0.0	1.14041	954.56	1.0,0.52146876,0.0314256267694	2.32e-06	1.21e-06	7e-08	0.010487	0.00546867	0.00032956	221201	3.11734e+06	0.0709584	-0.461195	-0.368833	-0.355333	-0.873589
3671	3669	R.HITINDLPVGR.N	YML028W	1233.68	2	1233.68	617.849	1205.41	1233.68	616.841	1243.69	621.845	-0.0013	0.96	616.8408,617.34445,617.8481,618.35175,618.8554,619.35905,619.8627,620.36635,621.84495,622.3486,622.85225,623.3559,623.85955,624.3632,624.86685,625.3705	1172942.25,181903.671875,3881765.0,2259914.25,0.0,0.0,0.0,0.0,0.0,245585.21875,5598331.0,4064810.0,0.0,0.0,0.0,0.0	1.05376	1233.68	1.0,0.67904994,0.0495894918069	2.11e-06	1.43e-06	1e-07	0.00804937	0.00546592	0.00039916	1.805e+06	1.17294e+06	1.53887	-0.124394	-0.118328	-0.0175122	-0.208421
3672	3669	R.TSIIGTIGPK.T	YAL038W	985.581	2	985.579	493.798	1205.64	985.579	492.79	993.594	496.797	-0.0014	0.5	492.7897,493.29335,493.797,494.30065,494.8043,495.30795,495.8116,496.31525,496.7968,497.30045,497.8041,498.30775,498.8114,499.31505,499.8187,500.32235	515875.375,0.0,3946382.5,1386850.25,0.0,0.0,0.0,0.0,0.0,259649.96875,9032968.0,3561315.75,0.0,0.0,0.0,0.0	1.42048	985.579	1.0,0.54523646,0.0289454092242	2.84e-06	1.55e-06	8e-08	0.00806871	0.00439936	0.00023355	1.54157e+06	515875	2.98826	-0.227088	-0.210736	-0.300792	-0.180759
3673	3669	R.VDFNVPLDGKK.L	YCR012W	1230.66	3	1230.66	411.228	1205.85	1230.66	410.22	1246.69	415.562	-0.0018	0.53	410.2196667,410.555433367,410.891200033,411.2269667,411.562733367,411.898500033,412.2342667,412.570033367,415.5624667,415.898233367,416.234000033,416.5697667,416.905533367,417.241300033,417.5770667,417.912833367	0.0,0.0,0.0,4547206.0,2356703.5,0.0,889131.125,360332.5625,0.0,0.0,347366.46875,6839935.5,3906623.75,131392.265625,0.0,0.0	1.46263	1230.66	1.0,0.6904332,0.0445082400368	2.93e-06	2.02e-06	1.3e-07	0.0128597	0.00887878	0.00057236	478218	4547206	0.105167	50.1044	35.3448	46.4794	-44.451
3676	3675	R.HITINDLPVGR[166.11].N	YML028W	1243.69	2	1243.69	622.853	1206.79	1233.68	616.841	1243.69	621.845	-0.0013	0.96	616.8408,617.34445,617.8481,618.35175,618.8554,619.35905,619.8627,620.36635,621.84495,622.3486,622.85225,623.3559,623.85955,624.3632,624.86685,625.3705	981068.25,0.0,4475746.0,1996218.375,0.0,0.0,0.0,0.0,0.0,393127.375,7987223.0,4702894.0,0.0,0.0,0.0,0.0	1.04528	1233.68	1.0,0.67904994,0.0495894918069	2.12e-06	1.44e-06	1e-07	0.00811466	0.00551026	0.0004024	1.20385e+06	981068	1.22708	-0.0641925	-0.0175122	-0.208421	0.013767
3683	3681	K.ATLELLK[136.11].L	YGL076C	794.499	2	794.498	398.257	1208.66	786.484	393.242	794.498	397.249	-0.0016	0.41	393.24175,393.7454,394.24905,394.7527,395.25635,395.76,396.26365,396.7673,397.24885,397.7525,398.25615,398.7598,399.26345,399.7671,400.27075,400.7744	0.0,0.0,2407903.5,788415.8125,0.0,0.0,0.0,0.0,0.0,213518.625,5885753.5,1509820.75,0.0,0.0,0.0,0.0	2.01385	786.484	1.0,0.43781064,0.0158617161706	4.09e-06	1.79e-06	6e-08	0.010194	0.00446304	0.00016169	346555	2.4079e+06	0.143924	-0.358284	-0.360188	-0.36706	-0.350259
3684	3681	K.LSNPSGGWGVPR.K	YGL076C	1225.62	2	1225.62	613.817	1208.86	1225.62	612.809	1235.63	617.813	-0.0024	0.52	612.80895,613.3126,613.81625,614.3199,614.82355,615.3272,615.83085,616.3345,617.8131,618.31675,618.8204,619.32405,619.8277,620.33135,620.835,621.33865	138457.625,0.0,3877573.25,2106720.5,0.0,627265.875,0.0,863220.4375,0.0,540490.1875,8051825.5,4202894.0,0.0,0.0,0.0,0.0	1.95819	1225.62	1.0,0.67780402,0.0487591671117	3.92e-06	2.65e-06	1.9e-07	0.0081037	0.00549272	0.00039513	633011	138458	4.57188	-0.238629	-0.419239	-0.219667	-0.136034
3685	3681	K.LESFQAVYNK.L	YNL096C	1197.6	2	1197.6	599.809	1209.08	1197.6	598.799	1205.61	602.807	-0.0041	0.64	598.79945,599.3031,599.80675,600.3104,600.81405,601.3177,601.82135,602.325,602.80655,603.3102,603.81385,604.3175,604.82115,605.3248,605.82845,606.3321	0.0,0.0,3665215.5,2183974.5,690454.9375,0.0,0.0,0.0,0.0,0.0,6956219.5,4425006.0,0.0,0.0,0.0,0.0	3.42351	1197.6	1.0,0.67460202,0.0407083822677	6.85e-06	4.62e-06	2.8e-07	0.00665425	0.00448897	0.00027088	247291	3.66522e+06	0.0674697	-0.105221	-0.100942	-0.0776333	-0.159047
3688	3687	K.LESFQAVYNK[136.11].L	YNL096C	1205.62	2	1205.61	603.816	1210	1197.6	598.799	1205.61	602.806	-0.0048	0.64	598.7991,599.30275,599.8064,600.31005,600.8137,601.31735,601.821,602.32465,602.8062,603.30985,603.8135,604.31715,604.8208,605.32445,605.8281,606.33175	0.0,0.0,2330898.0,1401416.0,0.0,0.0,0.0,0.0,0.0,0.0,4256912.0,2335904.5,650373.375,0.0,0.0,0.0	3.98136	1197.6	1.0,0.67460202,0.0407083822677	8.04e-06	5.43e-06	3.3e-07	0.00669994	0.00451979	0.00027274	263765	2330898	0.11316	-0.0893594	-0.0776333	-0.159047	0.0216007
3690	3687	K.ATLELLK.L	YGL076C	786.485	2	786.482	394.25	1210.68	786.482	393.241	794.496	397.248	-0.0031	0.41	393.241,393.74465,394.2483,394.75195,395.2556,395.75925,396.2629,396.76655,397.2481,397.75175,398.2554,398.75905,399.2627,399.76635,400.27,400.77365	0.0,0.0,3045741.0,1325227.375,0.0,0.0,0.0,0.0,0.0,205376.6875,6907136.5,1506002.25,0.0,0.0,0.0,0.0	3.94159	786.482	1.0,0.43781064,0.0158617161706	7.88e-06	3.45e-06	1.3e-07	0.010095	0.00441971	0.00016012	383660	3045741	0.125966	-0.335055	-0.36706	-0.350259	-0.293508
3693	3692	M.n[43.02]SEITLGK[136.11].Y	YGR087C	796.442	1	796.443	797.449	1211.61	788.429	788.429	796.443	796.443	0.0007	0.51	788.4287,789.436,790.4433,791.4506,792.4579,793.4652,794.4725,795.4798,796.4429,797.4502,798.4575,799.4648,800.4721,801.4794,802.4867,803.494	0.0,28516302.0,10450239.0,0.0,0.0,0.0,0.0,0.0,1706521.5,55506584.0,18062804.0,0.0,0.0,0.0,0.0,0.0	-0.878909	788.429	1.0,0.39505604,0.0147375341877	-1.78e-06	-7.1e-07	-3e-08	0.010163	0.00401495	0.00014978	784427	28516302	0.027508	-1	-76.9386	-1	-76.9386
3698	3697	M.n[43.02]SEITLGK.Y	YGR087C	788.428	1	788.428	789.435	1213.19	788.428	788.428	796.442	796.442	-0.0003	0.51	788.4277,789.435,790.4423,791.4496,792.4569,793.4642,794.4715,795.4788,796.4419,797.4492,798.4565,799.4638,800.4711,801.4784,802.4857,803.493	0.0,26545094.0,9014216.0,0.0,0.0,0.0,0.0,0.0,1410596.0,51593900.0,0.0,0.0,0.0,0.0,0.0,0.0	0.380504	788.428	1.0,0.39505604,0.0147375341877	7.6e-07	3e-07	1e-08	0.0100633	0.00397555	0.00014831	1.07785e+06	26545094	0.0406045	-1	-1	-1	-76.9386
3702	3697	R.TSIIGTIGPK.T	YAL038W	985.581	1	985.582	986.588	1214.03	985.582	985.582	993.596	993.596	0.0013	0.5	985.5821,986.5894,987.5967,988.604,989.6113,990.6186,991.6259,992.6332,993.5963,994.6036,995.6109,996.6182,997.6255,998.6328,999.6401,1000.6474	0.0,3231667.5,1726155.0,0.0,0.0,0.0,0.0,0.0,223234.578125,7403421.5,3068676.0,0.0,0.0,0.0,0.0,0.0	-1.31902	985.582	1.0,0.54523646,0.0289454092242	-2.64e-06	-1.44e-06	-8e-08	0.00806321	0.00439636	0.00023339	145081	3.23167e+06	0.0448936	-1	-1	-1	-56.022
3714	3709	R.LPLQDVYK.L	YBR118W	974.544	2	974.543	488.279	1217.29	974.543	487.271	982.557	491.279	-0.0009	0.55	487.2714,487.77505,488.2787,488.78235,489.286,489.78965,490.2933,490.79695,491.2785,491.78215,492.2858,492.78945,493.2931,493.79675,494.3004,494.80405	0.0,0.0,2754503.75,1206740.875,0.0,0.0,0.0,0.0,0.0,273901.78125,5751529.0,1842025.25,0.0,21622234.0,10703114.0,0.0	0.923509	974.543	1.0,0.55946396,0.0259420607858	1.85e-06	1.03e-06	5e-08	0.00815832	0.00456429	0.00021164	246629	2.7545e+06	0.0895365	-0.672258	-1	-0.359344	-0.67257
3717	3715	R.SAGGNYVVFGEAK[136.11].V	YHR193C	1305.64	2	1305.64	653.83	1218.23	1297.63	648.814	1305.64	652.821	-0.0029	5.66	648.81365,649.3173,649.82095,650.3246,650.82825,651.3319,651.83555,652.3392,652.82075,653.3244,653.82805,654.3317,654.83535,655.339,655.84265,656.3463	0.0,0.0,1847134.625,1018848.5,298868.25,0.0,0.0,0.0,0.0,300445.09375,4928793.5,2652696.25,0.0,0.0,0.0,0.0	2.22113	1297.63	1.0,0.71808638,0.0497792316091	4.48e-06	3.22e-06	2.2e-07	0.00618052	0.00443815	0.00030766	222900	1.84713e+06	0.120674	-0.176339	-0.168551	-0.245423	-0.0997009
3718	3715	K.YRPNC[160.03]PIILVTR.C	YAL038W	1500.82	2	1500.82	751.419	1218.45	1500.82	750.411	1520.84	760.42	-0.0009	0.55	750.4113,750.91495,751.4186,751.92225,752.4259,752.92955,753.4332,753.93685,760.41955,760.9232,761.42685,761.9305,762.43415,762.9378,763.44145,763.9451	0.0,0.0,3378193.5,2471231.75,0.0,0.0,0.0,0.0,0.0,434821.34375,5839513.0,5384650.0,0.0,0.0,0.0,0.0	0.599671	1500.82	1.0,0.81853726,0.0731646498269	1.2e-06	9.8e-07	9e-08	0.0131627	0.0107741	0.00096304	206609	3.37819e+06	0.0611596	-0.00257442	0.168773	0.0411987	-0.129592
3728	3727	R.TSIIGTIGPK[136.11].T	YAL038W	993.595	2	993.592	497.805	1221.26	985.578	492.789	993.592	496.796	-0.003	0.5	492.7889,493.29255,493.7962,494.29985,494.8035,495.30715,495.8108,496.31445,496.796,497.29965,497.8033,498.30695,498.8106,499.31425,499.8179,500.32155	6272806.5,0.0,28840686.0,13295303.0,0.0,0.0,0.0,0.0,0.0,2316650.75,54994896.0,26339910.0,0.0,0.0,0.0,0.0	3.01934	985.578	1.0,0.54523646,0.0289454092242	6.11e-06	3.33e-06	1.8e-07	0.00813759	0.00443691	0.00023555	14086838	6.27281e+06	2.2457	-0.0804907	-0.0609262	-0.132903	-0.0310939
3730	3727	K.ASGAFTGENSVDQIK[136.11]DVGAK[136.11].W	YDR050C	2009	3	2009	670.675	1221.91	1992.97	664.324	2009	669.667	-0.0032	0.45	664.324,664.659766667,664.995533333,665.3313,665.667066667,666.002833333,666.3386,666.674366667,669.6668,670.002566667,670.338333333,670.6741,671.009866667,671.345633333,671.6814,672.017166667	0.0,0.0,0.0,1594665.125,1505372.5,1077665.5,0.0,0.0,0.0,0.0,462617.34375,3191647.75,3831122.75,2785758.25,0.0,0.0	1.59283	1992.97	1.0,1.05154864,0.115754336556	3.22e-06	3.39e-06	3.7e-07	0.00804569	0.00846043	0.00093132	1.16653e+06	1.59467e+06	0.731518	13.2807	-29.5294	8.83897	13.4438
3733	3732	R.TSIIGTIGPK.T	YAL038W	985.581	2	985.578	493.798	1222.88	985.578	492.789	993.592	496.796	-0.0028	0.5	492.789,493.29265,493.7963,494.29995,494.8036,495.30725,495.8109,496.31455,496.7961,497.29975,497.8034,498.30705,498.8107,499.31435,499.818,500.32165	0.0,0.0,20040218.0,10861284.0,0.0,0.0,0.0,0.0,0.0,1032981.125,38546332.0,0.0,0.0,0.0,0.0,0.0	2.84096	985.578	1.0,0.54523646,0.0289454092242	5.68e-06	3.1e-06	1.6e-07	0.00807157	0.00440091	0.00023363	13986825	20040218	0.697938	-0.441142	-0.132903	-0.659985	-0.682565
3735	3732	K.LSGAQVVDNLK[136.11].L	YLR303W	1150.64	2	1150.64	576.329	1223.33	1142.63	571.313	1150.64	575.32	-0.0044	3.18	571.31255,571.8162,572.31985,572.8235,573.32715,573.8308,574.33445,574.8381,575.31965,575.8233,576.32695,576.8306,577.33425,577.8379,578.34155,578.8452	0.0,0.0,1561817.875,641422.625,0.0,0.0,0.0,0.0,0.0,192701.234375,4092460.75,1984503.625,0.0,0.0,0.0,0.0	3.82395	1142.63	1.0,0.61070684,0.0377658148435	7.73e-06	4.72e-06	2.9e-07	0.00702158	0.00428813	0.00026518	437010	1.56182e+06	0.279808	-0.269273	-0.408025	-0.239547	-0.226785
3740	3738	K.ASGAFTGENSVDQIKDVGAK.W	YDR050C	1992.98	3	1992.97	665.332	1224.71	1992.97	664.324	2009	669.667	-0.0039	0.45	664.3237667,664.659533367,664.995300033,665.3310667,665.666833367,666.002600033,666.3383667,666.674133367,669.6665667,670.002333367,670.338100033,670.6738667,671.009633367,671.345400033,671.6811667,672.016933367	0.0,0.0,0.0,2995505.75,4158980.75,3196620.75,0.0,0.0,0.0,0.0,451750.0625,9956512.0,9697088.0,5429316.5,0.0,0.0	1.95687	1992.97	1.0,1.05154864,0.115754336556	3.91e-06	4.12e-06	4.5e-07	0.00798221	0.00839368	0.00092398	1.04614e+06	2.99551e+06	0.349238	18.5959	13.4438	26.2653	17.7527
3741	3738	R.HITINDLPVGR[166.11].N	YML028W	1243.69	2	1243.69	622.853	1224.98	1233.68	616.84	1243.69	621.844	-0.0031	0.96	616.8399,617.34355,617.8472,618.35085,618.8545,619.35815,619.8618,620.36545,621.84405,622.3477,622.85135,623.355,623.85865,624.3623,624.86595,625.3696	842646.625,0.0,1908132.5,898511.5,0.0,0.0,0.0,0.0,0.0,233235.953125,3684644.5,1785141.375,689076.0,0.0,0.0,0.0	2.49258	1233.68	1.0,0.67904994,0.0495894918069	5.05e-06	3.43e-06	2.5e-07	0.0081176	0.00551226	0.00040255	172197	842647	0.204352	-0.184287	-0.163978	-0.293362	-0.0608467
3745	3744	K.YR[166.11]PNC[160.03]PIILVTR[166.11].C	YAL038W	1520.84	2	1520.84	761.427	1226.14	1500.82	750.412	1520.84	760.42	-0.0001	0.55	750.4117,750.91535,751.419,751.92265,752.4263,752.92995,753.4336,753.93725,760.41995,760.9236,761.42725,761.9309,762.43455,762.9382,763.44185,763.9455	0.0,391203.09375,6524284.5,5780867.5,0.0,0.0,0.0,0.0,0.0,845210.625,9655266.0,7096927.0,0.0,0.0,0.0,0.0	0.0657531	1500.82	1.0,0.81853726,0.0731646498269	1.3e-07	1.1e-07	1e-08	0.0133372	0.0109169	0.00097581	318801	391203	0.814923	-0.0962659	-0.15416	-0.0276187	-0.100341
3747	3744	K.LSNPSGGWGVPR.K	YGL076C	1225.62	2	1225.63	613.817	1226.63	1225.63	612.813	1235.63	617.817	0.0051	0.52	612.8127,613.31635,613.82,614.32365,614.8273,615.33095,615.8346,616.33825,617.81685,618.3205,618.82415,619.3278,619.83145,620.3351,620.83875,621.3424	0.0,0.0,0.0,0.0,0.0,443555.3125,99969.4921875,615036.0625,0.0,528553.3125,0.0,0.0,0.0,0.0,0.0,0.0	-4.16116	1225.63	1.0,0.67780402,0.0487591671117	-8.32e-06	-5.64e-06	-4.1e-07	0.00809141	0.00548439	0.00039453	213928	443555	0.482302	-45.2606	-45.2606	-45.2606	-45.2606
3748	3744	K.IASTWEGIQAAK[136.11].E	YLR354C	1281.68	2	1281.68	641.848	1226.86	1273.67	636.833	1281.68	640.84	-0.0011	0.76	636.83275,637.3364,637.84005,638.3437,638.84735,639.351,639.85465,640.3583,640.83985,641.3435,641.84715,642.3508,642.85445,643.3581,643.86175,644.3654	0.0,0.0,985872.625,605844.9375,0.0,0.0,0.0,0.0,0.0,216018.578125,3615144.0,1631616.625,0.0,133111.015625,0.0,0.0	0.858248	1273.67	1.0,0.70725934,0.0491135392196	1.73e-06	1.23e-06	9e-08	0.00629397	0.00445147	0.00030912	367198	985873	0.37246	-0.262576	-0.120659	-0.31242	-0.29238
3749	3744	K.LSGAQVVDNLK.L	YLR303W	1142.63	2	1142.62	572.322	1227.09	1142.62	571.312	1150.64	575.319	-0.0053	9.62	571.3121,571.81575,572.3194,572.82305,573.3267,573.83035,574.334,574.83765,575.3192,575.82285,576.3265,576.83015,577.3338,577.83745,578.3411,578.84475	0.0,0.0,3592137.75,1876495.875,0.0,0.0,0.0,0.0,0.0,144651.140625,6867286.0,3742928.25,0.0,0.0,0.0,0.0	4.63842	1142.62	1.0,0.61070684,0.0377658148435	9.28e-06	5.67e-06	3.5e-07	0.00697428	0.00425924	0.00026339	137131	3.59214e+06	0.0381754	-0.149346	-0.226785	-0.120266	-0.125851
3754	3750	K.ASGAFTGENSVDQIK[136.11]DVGAK[136.11].W	YDR050C	2009	2	2009	1005.51	1228.67	1992.98	996.488	2009	1004.5	0.0006	0.45	996.4879,996.99155,997.4952,997.99885,998.5025,999.00615,999.5098,1000.01345,1004.5021,1005.00575,1005.5094,1006.01305,1006.5167,1007.02035,1007.524,1008.02765	0.0,0.0,1933304.875,1425052.875,872353.5,0.0,0.0,0.0,0.0,235368.9375,3273203.5,2894119.0,0.0,0.0,0.0,0.0	-0.298656	1992.98	1.0,1.05154864,0.115754336556	-6e-07	-6.4e-07	-7e-08	0.00804184	0.00845639	0.00093088	4214376	1.9333e+06	2.17988	-0.00452536	0.00632449	-0.211095	0.218563
3761	3760	R.LPLQDVYK[136.11].L	YBR118W	982.558	2	982.554	492.286	1231.09	974.54	487.27	982.554	491.277	-0.0037	0.55	487.27,487.77365,488.2773,488.78095,489.2846,489.78825,490.2919,490.79555,491.2771,491.78075,492.2844,492.78805,493.2917,493.79535,494.299,494.80265	0.0,0.0,32719570.0,17806820.0,0.0,0.0,0.0,0.0,0.0,1800443.25,65193168.0,33161994.0,0.0,8872818.0,3390432.0,0.0	3.76568	974.54	1.0,0.55946396,0.0259420607858	7.62e-06	4.27e-06	2e-07	0.0082312	0.00460506	0.00021353	193185	32719570	0.00590428	-0.0140205	0.0434588	-0.0695496	-0.00325178
3765	3760	R.LPLQDVYK[136.11].L	YBR118W	982.558	1	982.558	983.565	1231.95	974.544	974.544	982.558	982.558	-0.0001	0.55	974.5436,975.5509,976.5582,977.5655,978.5728,979.5801,980.5874,981.5947,982.5578,983.5651,984.5724,985.5797,986.587,987.5943,988.6016,989.6089	0.0,1318348.0,629048.0625,0.0,0.0,0.0,0.0,0.0,0.0,3089904.25,1187681.375,0.0,1523783.125,557451.625,0.0,0.0	0.101775	974.544	1.0,0.55946396,0.0259420607858	2.1e-07	1.2e-07	1e-08	0.00822375	0.00460089	0.00021334	593490	1318348	0.450177	-1	-1	-1	-1
3768	3766	K.APQALMLAPTR.E	YJL138C,YKR059W	1167.64	2	1167.64	584.829	1232.88	1167.64	583.821	1177.65	588.825	-0.0015	0.3	583.82095,584.3246,584.82825,585.3319,585.83555,586.3392,586.84285,587.3465,588.8251,589.32875,589.8324,590.33605,590.8397,591.34335,591.847,592.35065	158125.578125,0.0,5231507.0,2387157.0,0.0,0.0,0.0,0.0,0.0,665643.9375,9281816.0,4367352.5,0.0,0.0,0.0,0.0	1.28464	1167.64	1.0,0.64337706,0.0457580483779	2.57e-06	1.65e-06	1.2e-07	0.0085011	0.00546941	0.00038899	229553	158126	1.45171	-0.55216	-0.22926	-0.276629	-1
3769	3766	K.NTISEAGDK[136.11]LEQADK[136.11]DAVTK[136.11].K	YLL024C	2156.1	3	2157.1	719.708	1233.09	2133.06	711.019	2157.1	719.033	0.9955	0.6	711.0185333,711.354299967,711.690066633,712.0258333,712.361599967,712.697366633,713.0331333,713.368899967,719.0327333,719.368499967,719.704266633,720.0400333,720.375799967,720.711566633,721.0473333,721.383099967	0.0,277869.5,2047948.5,1891321.0,736772.1875,466828.78125,279279.59375,7669979.0,0.0,969061.375,3888911.0,4004446.5,2062296.0,562042.5625,0.0,0.0	-461.713	2133.06	1.0,1.10147886,0.1269309522	-0.00093823	-0.00103344	-0.00011909	0.0103332	0.0113818	0.0013116	1.44417e+06	277870	5.19731	-0.0990567	-0.260698	-0.0984135	-0.0486598
3773	3772	R.LPLQDVYK.L	YBR118W	974.544	2	974.541	488.279	1234.26	974.541	487.27	982.555	491.277	-0.003	0.55	487.27035,487.774,488.27765,488.7813,489.28495,489.7886,490.29225,490.7959,491.27745,491.7811,492.28475,492.7884,493.29205,493.7957,494.29935,494.803	0.0,0.0,49625748.0,26772342.0,0.0,0.0,0.0,0.0,0.0,3164967.25,95226032.0,0.0,0.0,4014085.25,1602863.25,0.0	3.07836	974.541	1.0,0.55946396,0.0259420607858	6.16e-06	3.44e-06	1.6e-07	0.00816265	0.00456671	0.00021176	248792	49625748	0.00501336	-0.45387	-0.00325178	-0.669638	-0.647616
3774	3772	K.YR[166.11]PNC[160.03]PIILVTR[166.11].C	YAL038W	1520.84	3	1520.84	507.954	1234.46	1500.82	500.273	1520.84	506.946	-0.0034	0.55	500.2733667,500.609133367,500.944900033,501.2806667,501.616433367,501.952200033,502.2879667,502.623733367,506.9455333,507.281299967,507.617066633,507.9528333,508.288599967,508.624366633,508.9601333,509.295899967	0.0,0.0,0.0,4047565.0,3445632.0,0.0,0.0,0.0,0.0,0.0,0.0,5685700.5,3764155.25,0.0,0.0,0.0	2.23561	1500.82	1.0,0.81853726,0.0731646498269	4.56e-06	3.73e-06	3.3e-07	0.0133416	0.0109206	0.00097613	2.5546e+06	4047565	0.631144	112.709	-37.6507	-37.6507	18.7446
3781	3778	K.NLQYYDISAK[136.11].S	YOR185C	1221.61	2	1221.61	611.813	1236.28	1213.59	606.797	1221.61	610.804	-0.0045	0.88	606.7967,607.30035,607.804,608.30765,608.8113,609.31495,609.8186,610.32225,610.8038,611.30745,611.8111,612.31475,612.8184,613.32205,613.8257,614.32935	0.0,0.0,1594182.375,1031428.0,0.0,0.0,0.0,0.0,0.0,0.0,3235940.0,1809551.0,0.0,133124.25,0.0,0.0	3.68366	1213.59	1.0,0.67497402,0.0409569816911	7.44e-06	5.02e-06	3e-07	0.00661113	0.00446234	0.00027077	824399	1.59418e+06	0.51713	-0.0732977	0.110362	-0.128589	-0.144128
3790	3789	K.ASGAFTGENSVDQIK[136.11]DVGAK[136.11].W	YDR050C	2009	3	2009	670.675	1239.05	1992.97	664.324	2009	669.667	-0.0041	0.45	664.3237,664.659466667,664.995233333,665.331,665.666766667,666.002533333,666.3383,666.674066667,669.6665,670.002266667,670.338033333,670.6738,671.009566667,671.345333333,671.6811,672.016866667	0.0,0.0,0.0,3873567.75,3212913.25,1453215.75,0.0,0.0,0.0,0.0,782856.4375,6410410.5,4255831.5,3983156.25,0.0,0.0	2.04081	1992.97	1.0,1.05154864,0.115754336556	4.13e-06	4.34e-06	4.8e-07	0.0080466	0.00846139	0.00093143	272806	3.87357e+06	0.0704275	14.5669	15.3874	11.4925	19.9838
3802	3801	K.NTISEAGDKLEQADKDAVTK.K	YLL024C	2132.06	3	2132.06	711.694	1242.3	2132.06	710.686	2156.1	718.7	-0.0018	0.6	710.6859667,711.021733367,711.357500033,711.6932667,712.029033367,712.364800033,712.7005667,713.036333367,718.7001667,719.035933367,719.371700033,719.7074667,720.043233367,720.379000033,720.7147667,721.050533367	0.0,0.0,0.0,10039920.0,9686091.0,4498061.5,2813276.5,0.0,0.0,354638.46875,2403658.0,19587256.0,19218172.0,11503707.0,0.0,0.0	0.844254	2132.06	1.0,1.10147886,0.1269309522	1.69e-06	1.86e-06	2.1e-07	0.0111527	0.0122844	0.00141562	3990379	10039920	0.397451	9.18236	12.1812	10.1903	7.32419
3803	3801	K.IGIVEISPK[136.11].G	YOL121C	962.589	2	962.588	482.302	1242.57	954.574	477.287	962.588	481.294	-0.0007	0.47	477.28715,477.7908,478.29445,478.7981,479.30175,479.8054,480.30905,480.8127,481.29425,481.7979,482.30155,482.8052,483.30885,483.8125,484.31615,484.8198	0.0,0.0,2093469.5,975642.5,0.0,0.0,0.0,0.0,0.0,153734.328125,3679161.0,1305813.625,0.0,0.0,0.0,0.0	0.727205	954.574	1.0,0.54104572,0.0268139028046	1.47e-06	8e-07	4e-08	0.00839705	0.00454319	0.00022516	265464	2.09347e+06	0.126806	-0.356321	-0.204536	-0.269527	-0.466837
3808	3807	R.ELISNASDALDK[136.11].L	YPL240C	1282.65	2	1282.65	642.332	1243.92	1274.63	637.316	1282.65	641.323	-0.0028	0.53	637.3163,637.81995,638.3236,638.82725,639.3309,639.83455,640.3382,640.84185,641.3234,641.82705,642.3307,642.83435,643.338,643.84165,644.3453,644.84895	192853.09375,791606.8125,5878147.0,2285877.75,734652.3125,0.0,226214.78125,0.0,0.0,408128.71875,8299154.5,3556948.5,0.0,0.0,0.0,0.0	2.18298	1274.63	1.0,0.6575018,0.042383306212	4.41e-06	2.9e-06	1.9e-07	0.00629187	0.00413691	0.00026667	1957083	192853	10.1481	-0.252382	-0.114928	-0.373195	-0.288589
3810	3807	K.IGIVEISPK.G	YOL121C	954.575	2	954.573	478.295	1244.37	954.573	477.286	962.587	481.294	-0.002	0.47	477.2865,477.79015,478.2938,478.79745,479.3011,479.80475,480.3084,480.81205,481.2936,481.79725,482.3009,482.80455,483.3082,483.81185,484.3155,484.81915	0.0,0.0,3299624.25,1401233.625,0.0,0.0,0.0,0.0,0.0,141185.53125,6402510.5,2798730.25,0.0,0.0,0.0,0.0	2.09517	954.573	1.0,0.54104572,0.0268139028046	4.19e-06	2.27e-06	1.1e-07	0.00832988	0.00450684	0.00022336	476476	3.29962e+06	0.144403	-0.266199	-0.269527	-0.1999	-0.306049
3818	3813	K.AGIVGLANVGK[136.11].S	YBR025C	1005.61	2	1005.6	503.81	1246.4	997.59	498.795	1005.6	502.802	-0.0022	1.54	498.7949,499.29855,499.8022,500.30585,500.8095,501.31315,501.8168,502.32045,502.802,503.30565,503.8093,504.31295,504.8166,505.32025,505.8239,506.32755	0.0,0.0,964512.4375,0.0,0.0,0.0,0.0,0.0,0.0,0.0,3217625.0,0.0,0.0,0.0,0.0,0.0	2.18774	997.59	1.0,0.55063306,0.0316001891392	4.43e-06	2.44e-06	1.4e-07	0.00803799	0.00442598	0.000254	276913	964512	0.287102	-0.641358	-0.450753	-1	-0.478383
3821	3819	K.C[143.00]AALITGHNR[166.11].S	YJR105W	1104.54	2	1104.53	553.276	1247.31	1094.52	547.262	1104.53	552.267	-0.0043	0.88	547.2624,547.76605,548.2697,548.77335,549.277,549.78065,550.2843,550.78795,552.26655,552.7702,553.27385,553.7775,554.28115,554.7848,555.28845,555.7921	0.0,0.0,947008.25,254586.703125,0.0,0.0,155089.203125,239871.671875,0.0,0.0,3251571.5,1013659.6875,204346.859375,188431.328125,0.0,0.0	3.89303	1094.52	1.0,0.55726536,0.0400088326573	7.89e-06	4.4e-06	3.2e-07	0.00915186	0.00510002	0.00036616	174723	947008	0.1845	-0.194603	-0.141535	-0.45795	-0.0185726
3822	3819	R.AHSSMVGFDLPQR[166.11].A	YCR012W	1453.7	2	1453.7	727.858	1247.52	1443.69	721.845	1453.7	726.849	-0.0034	0.51	721.8447,722.34835,722.852,723.35565,723.8593,724.36295,724.8666,725.37025,726.84885,727.3525,727.85615,728.3598,728.86345,729.3671,729.87075,730.3744	0.0,0.0,1815193.875,1271057.625,0.0,244424.09375,332757.03125,0.0,0.0,0.0,3112789.5,1829802.625,297434.5,0.0,0.0,0.0	2.33886	1443.69	1.0,0.78455038,0.0693210365654	4.73e-06	3.71e-06	3.3e-07	0.00693717	0.00544256	0.00048089	1.30942e+06	1.81519e+06	0.721367	-0.126481	0.00972838	-0.197967	-0.123807
3827	3825	R.LPLQDVYK[136.11].L	YBR118W	982.558	2	982.555	492.286	1248.97	974.541	487.27	982.555	491.277	-0.003	0.55	487.27035,487.774,488.27765,488.7813,489.28495,489.7886,490.29225,490.7959,491.27745,491.7811,492.28475,492.7884,493.29205,493.7957,494.29935,494.803	0.0,0.0,15530558.0,7743802.5,0.0,0.0,0.0,0.0,0.0,851546.5,27257026.0,15231055.0,0.0,0.0,324176.46875,0.0	3.05326	974.541	1.0,0.55946396,0.0259420607858	6.18e-06	3.46e-06	1.6e-07	0.00822975	0.00460425	0.0002135	551771	15530558	0.0355281	-0.342728	-0.6575	-0.0402393	-0.15659
3832	3831	K.NTISEAGDK[136.11]LEQADK[136.11]DAVTK[136.11].K	YLL024C	2156.1	3	2156.11	719.708	1250.35	2132.07	710.689	2156.11	718.703	0.0059	0.6	710.6885333,711.024299967,711.360066633,711.6958333,712.031599967,712.367366633,712.7031333,713.038899967,718.7027333,719.038499967,719.374266633,719.7100333,720.045799967,720.381566633,720.7173333,721.053099967	0.0,0.0,0.0,8995012.0,0.0,0.0,0.0,143278.625,0.0,346986.78125,2688840.75,18567380.0,0.0,0.0,0.0,0.0	-2.73642	2132.07	1.0,1.10147886,0.1269309522	-5.57e-06	-6.13e-06	-7.1e-07	0.0112711	0.0124149	0.00143065	5.33321e+06	8995012	0.592907	8.20724	9.20592	8.30627	6.50299
3833	3831	R.AHSSMVGFDLPQR.A	YCR012W	1443.69	2	1443.69	722.854	1250.61	1443.69	721.845	1453.7	726.85	-0.002	0.51	721.84545,722.3491,722.85275,723.3564,723.86005,724.3637,724.86735,725.371,726.8496,727.35325,727.8569,728.36055,728.8642,729.36785,729.8715,730.37515	0.0,0.0,3452518.75,2720707.5,0.0,0.0,142589.703125,0.0,0.0,311609.0,7499704.5,5747669.5,0.0,0.0,0.0,0.0	1.38534	1443.69	1.0,0.78455038,0.0693210365654	2.77e-06	2.17e-06	1.9e-07	0.00688748	0.00540358	0.00047745	1.33642e+06	3.45252e+06	0.387086	-0.0800463	-0.123807	-0.0144536	-0.105121
3838	3837	R.LPLQDVYK.L	YBR118W	974.544	2	974.545	488.279	1252.05	974.545	487.273	982.56	491.28	0.0017	0.55	487.2727,487.77635,488.28,488.78365,489.2873,489.79095,490.2946,490.79825,491.2798,491.78345,492.2871,492.79075,493.2944,493.79805,494.3017,494.80535	0.0,0.0,8543577.0,0.0,0.0,0.0,0.0,0.0,0.0,447630.84375,14508108.0,0.0,0.0,0.0,0.0,0.0	-1.74441	974.545	1.0,0.55946396,0.0259420607858	-3.49e-06	-1.95e-06	-9e-08	0.00815296	0.00456129	0.0002115	2.19315e+06	8543577	0.256702	-1	-1	-1	-1
3847	3843	K.IGIVEISPK[136.11].G	YOL121C	962.589	1	962.591	963.596	1254.36	954.577	954.577	962.591	962.591	0.0015	0.47	954.5765,955.5838,956.5911,957.5984,958.6057,959.613,960.6203,961.6276,962.5907,963.598,964.6053,965.6126,966.6199,967.6272,968.6345,969.6418	0.0,1076699.0,0.0,0.0,0.0,0.0,0.0,0.0,0.0,2229421.75,0.0,0.0,0.0,0.0,0.0,0.0	-1.5583	954.577	1.0,0.54104572,0.0268139028046	-3.16e-06	-1.71e-06	-8e-08	0.0083924	0.00454067	0.00022503	386931	1076699	0.359368	-1	-1	-56.4482	-1
3863	3860	M.VAFTVDQMR[166.11].S	YDR385W	1075.54	2	1075.53	538.775	1259.16	1065.52	532.761	1075.53	537.765	-0.0053	0.48	532.7612,533.26485,533.7685,534.27215,534.7758,535.27945,535.7831,536.28675,537.76535,538.269,538.77265,539.2763,539.77995,540.2836,540.78725,541.2909	0.0,0.0,1686569.875,641950.375,440547.59375,0.0,0.0,0.0,0.0,153742.1875,2899392.0,1137063.875,0.0,0.0,0.0,0.0	4.92778	1065.52	1.0,0.5815955,0.0380430096855	9.99e-06	5.81e-06	3.8e-07	0.00940285	0.00546866	0.00035771	250309	1.68657e+06	0.148413	-0.314077	0.0252084	-0.332997	-0.385405
3866	3865	R.AHSSMVGFDLPQR.A	YCR012W	1443.69	3	1443.7	482.238	1260.05	1443.7	481.233	1453.71	484.569	0.0053	0.51	481.2327333,481.568499967,481.904266633,482.2400333,482.575799967,482.911566633,483.2473333,483.583099967,484.5688333,484.904599967,485.240366633,485.5761333,485.911899967,486.247666633,486.5834333,486.919199967	0.0,0.0,0.0,0.0,0.0,0.0,0.0,0.0,140835.09375,0.0,2173061.5,0.0,0.0,0.0,0.0,0.0	-3.67114	1443.7	1.0,0.78455038,0.0693210365654	-7.34e-06	-5.76e-06	-5.1e-07	0.00687733	0.00539562	0.00047674	185071	140835	1.31409	-1	-1	-1	-1
3872	3871	R.AHSSMVGFDLPQR[166.11].A	YCR012W	1453.7	3	1453.7	485.574	1261.62	1443.69	481.229	1453.7	484.565	-0.0048	0.51	481.2293333,481.565099967,481.900866633,482.2366333,482.572399967,482.908166633,483.2439333,483.579699967,484.5654333,484.901199967,485.236966633,485.5727333,485.908499967,486.244266633,486.5800333,486.915799967	0.0,0.0,0.0,20050998.0,18443510.0,0.0,0.0,0.0,0.0,0.0,1687188.25,38964048.0,28085994.0,0.0,0.0,0.0	3.30192	1443.69	1.0,0.78455038,0.0693210365654	6.67e-06	5.24e-06	4.6e-07	0.00693913	0.00544409	0.00048103	458984	20050998	0.0228909	36.2809	32.5093	43.5839	33.9677
3873	3871	K.IGIVEISPK.G	YOL121C	954.575	2	954.573	478.295	1261.85	954.573	477.287	962.587	481.294	-0.0018	0.47	477.2866,477.79025,478.2939,478.79755,479.3012,479.80485,480.3085,480.81215,481.2937,481.79735,482.301,482.80465,483.3083,483.81195,484.3156,484.81925	0.0,0.0,7518746.0,2860890.75,0.0,0.0,0.0,0.0,0.0,355741.4375,14563083.0,5291932.0,0.0,0.0,0.0,0.0	1.88566	954.573	1.0,0.54104572,0.0268139028046	3.77e-06	2.04e-06	1e-07	0.00832946	0.00450662	0.00022335	174476	7518746	0.0232054	-0.210326	-0.1709	-0.3176	-0.133953
3875	3871	M.VAFTVDQMR.S	YDR385W	1065.53	2	1065.52	533.771	1262.27	1065.52	532.762	1075.53	537.766	-0.0032	0.48	532.76225,533.2659,533.76955,534.2732,534.77685,535.2805,535.78415,536.2878,537.7664,538.27005,538.7737,539.27735,539.781,540.28465,540.7883,541.29195	0.0,0.0,5708991.0,3227640.25,0.0,0.0,0.0,0.0,0.0,750783.125,15507321.0,6698063.0,0.0,272367.40625,0.0,0.0	3.00321	1065.52	1.0,0.5815955,0.0380430096855	6.01e-06	3.49e-06	2.3e-07	0.00931144	0.00541549	0.00035424	304136	5708991	0.0532732	-0.164127	-0.385405	-0.195603	-0.0445807
3881	3877	K.LK[136.11]VPAINVNDSVTK[136.11].S	YER043C	1512.88	2	1512.88	757.45	1263.83	1496.85	748.427	1512.88	756.442	-0.0014	0.58	748.4274,748.93105,749.4347,749.93835,750.442,750.94565,751.4493,751.95295,756.4416,756.94525,757.4489,757.95255,758.4562,758.95985,759.4635,759.96715	0.0,0.0,1673431.75,1078157.5,0.0,0.0,0.0,0.0,0.0,236869.828125,2512494.25,1744554.75,0.0,0.0,0.0,0.0	0.925385	1496.85	1.0,0.82140244,0.0677218611214	1.88e-06	1.54e-06	1.3e-07	0.0107099	0.00879717	0.0007253	188650	1.67343e+06	0.112733	-0.192588	-0.392712	-0.179046	-0.0288049
3884	3883	R.AHSSMVGFDLPQR[166.11].A	YCR012W	1453.7	2	1453.7	727.858	1264.77	1443.69	721.845	1453.7	726.849	-0.0032	0.51	721.8448,722.34845,722.8521,723.35575,723.8594,724.36305,724.8667,725.37035,726.84895,727.3526,727.85625,728.3599,728.86355,729.3672,729.87085,730.3745	0.0,0.0,6504935.0,5709461.0,1741153.875,413803.34375,0.0,0.0,1204040.0,0.0,12322558.0,8403988.0,0.0,0.0,0.0,0.0	2.20128	1443.69	1.0,0.78455038,0.0693210365654	4.45e-06	3.49e-06	3.1e-07	0.00693689	0.00544234	0.00048087	1.24391e+06	6504935	0.191225	-0.0998666	-0.154365	-0.0445239	-0.0531683
3885	3883	R.GQVVSEEQR[166.11]PGTPLFTVK[136.11].A	YDR385W	1989.07	3	1989.07	664.029	1265.22	1971.05	657.015	1989.07	663.023	0.0032	1.94	657.0152333,657.350999967,657.686766633,658.0225333,658.358299967,658.694066633,659.0298333,659.365599967,663.0227333,663.358499967,663.694266633,664.0300333,664.365799967,664.701566633,665.0373333,665.373099967	0.0,0.0,0.0,1517492.125,2553749.25,0.0,0.0,0.0,0.0,0.0,634214.4375,5517355.0,4109064.75,0.0,0.0,0.0	-1.6088	1971.05	1.0,1.08267168,0.117517440936	-3.26e-06	-3.53e-06	-3.8e-07	0.00914036	0.00989601	0.00107415	599379	1.51749e+06	0.39498	10.4934	-28.7092	9.24523	7.97636
3891	3888	K.LC[160.03]NALNALPK[136.11].E	YIL053W	1120.62	2	1120.61	561.315	1266.89	1112.6	556.298	1120.61	560.305	-0.0046	0.43	556.2983,556.80195,557.3056,557.80925,558.3129,558.81655,559.3202,559.82385,560.3054,560.80905,561.3127,561.81635,562.32,562.82365,563.3273,563.83095	0.0,179699.453125,3787706.0,2023597.75,254057.171875,0.0,0.0,0.0,2977793.25,0.0,5183602.5,2699754.75,710954.25,0.0,0.0,0.0	4.10489	1112.6	1.0,0.57748574,0.0356997784918	8.3e-06	4.79e-06	3e-07	0.00721145	0.00416451	0.00025745	1.52235e+06	179699	8.47164	-0.134818	-0.156234	-0.0882972	-0.172657
3896	3894	R.GQVVSEEQRPGTPLFTVK.A	YDR385W	1971.04	3	1971.04	658.021	1268.26	1971.04	657.013	1989.06	663.02	-0.0035	1.94	657.013,657.348766667,657.684533333,658.0203,658.356066667,658.691833333,659.0276,659.363366667,663.0205,663.356266667,663.692033333,664.0278,664.363566667,664.699333333,665.0351,665.370866667	0.0,0.0,0.0,4397153.5,4939674.0,2151194.0,0.0,0.0,0.0,0.0,683504.375,7299726.5,7487392.5,4128244.75,0.0,0.0	1.77571	1971.04	1.0,1.08267168,0.117517440936	3.55e-06	3.85e-06	4.2e-07	0.00906436	0.00981372	0.00106522	581949	4.39715e+06	0.132347	13.8075	7.97636	14.8064	22.0897
3897	3894	R.FQNPTSNVLEER[166.11].L	YLR303W	1442.7	2	1443.71	722.359	1268.53	1433.7	716.849	1443.71	721.853	1.0027	0.15	716.84855,717.3522,717.85585,718.3595,718.86315,719.3668,719.87045,720.3741,721.8527,722.35635,722.86,723.36365,723.8673,724.37095,724.8746,725.37825	0.0,1628423.125,839855.5,349165.875,0.0,1145317.75,988148.5,480369.65625,0.0,2370534.5,0.0,0.0,0.0,0.0,0.0,0.0	-695.015	1433.7	1.0,0.76326964,0.0606690044886	-0.00140266	-0.00107061	-8.51e-05	0.0055781	0.00425759	0.00033842	544652	1.62842e+06	0.334466	-0.798826	-1	-0.45531	-0.863114
3898	3894	M.VAFTVDQMR[166.11].S	YDR385W	1075.54	1	1075.54	1076.54	1268.76	1065.53	1065.53	1075.54	1075.54	-0.0004	0.48	1065.5273,1066.5346,1067.5419,1068.5492,1069.5565,1070.5638,1071.5711,1072.5784,1075.5356,1076.5429,1077.5502,1078.5575,1079.5648,1080.5721,1081.5794,1082.5867	0.0,1390867.0,797954.25,0.0,0.0,0.0,0.0,0.0,248882.046875,2796778.75,1452402.0,0.0,0.0,0.0,0.0,0.0	0.371908	1065.53	1.0,0.5815955,0.0380430096855	7.5e-07	4.4e-07	3e-08	0.00939357	0.00546326	0.00035736	153617	1390867	0.110447	-0.95784	-1	-1	-0.859665
3902	3900	R.GQVVSEEQR[166.11]PGTPLFTVK[136.11].A	YDR385W	1989.07	2	1989.07	995.54	1270.17	1971.05	985.523	1989.07	994.534	0.0032	0.49	985.52285,986.0265,986.53015,987.0338,987.53745,988.0411,988.54475,989.0484,994.5341,995.03775,995.5414,996.04505,996.5487,997.05235,997.556,998.05965	0.0,0.0,1463239.125,1230045.875,0.0,0.0,0.0,0.0,0.0,259975.796875,2516750.75,2573218.5,0.0,0.0,0.0,0.0	-1.6088	1971.05	1.0,1.08267168,0.117517440936	-3.26e-06	-3.53e-06	-3.8e-07	0.00914036	0.00989601	0.00107415	796452	1.46324e+06	0.544308	-0.0925596	0.0532525	-0.117372	-0.178044
3907	3905	K.DSLDNTFVTR[166.11].L	YHR203C	1176.57	2	1176.57	589.29	1271.62	1166.56	583.279	1176.57	588.283	0.0004	0.11	583.27855,583.7822,584.28585,584.7895,585.29315,585.7968,586.30045,586.8041,588.2827,588.78635,589.29,589.79365,590.2973,590.80095,591.3046,591.80825	0.0,0.0,3664008.0,0.0,0.0,0.0,0.0,0.0,0.0,159487.90625,8517521.0,0.0,0.0,0.0,0.0,0.0	-0.339973	1166.56	1.0,0.61176232,0.038402728731	-6.9e-07	-4.2e-07	-3e-08	0.00857866	0.0052481	0.00032944	170949	3664008	0.0466562	-1	-1	-1	-1
3910	3905	R.IINSSEIQSAIR[166.11]PAGQATQK[136.11].R	YBR031W,YDR012W	2129.16	3	2129.16	710.726	1272.3	2111.14	703.712	2129.16	709.72	0.0029	0.61	703.7121,704.047866667,704.383633333,704.7194,705.055166667,705.390933333,705.7267,706.062466667,709.7196,710.055366667,710.391133333,710.7269,711.062666667,711.398433333,711.7342,712.069966667	0.0,0.0,0.0,1409802.5,2384821.5,0.0,0.0,0.0,0.0,0.0,344173.125,3369034.0,3896564.75,0.0,0.0,0.0	-1.36204	2111.14	1.0,1.12402196,0.14005807387	-2.76e-06	-3.1e-06	-3.9e-07	0.00853411	0.00959253	0.00119527	259242	1.4098e+06	0.183885	12.9852	13.2172	11.3529	13.9347
3914	3911	K.LDQVWGSETVASSK.V	YBR031W,YDR012W	1505.74	2	1505.73	753.875	1273.48	1505.73	752.867	1513.75	756.875	-0.0014	0.45	752.8674,753.37105,753.8747,754.37835,754.882,755.38565,755.8893,756.39295,756.8745,757.37815,757.8818,758.38545,758.8891,759.39275,759.8964,760.40005	0.0,0.0,3705541.5,2415943.25,0.0,0.0,0.0,0.0,167097.3125,400336.0,6576947.0,5015750.5,0.0,0.0,0.0,0.0	0.929778	1505.73	1.0,0.80575282,0.0632848171856	1.86e-06	1.5e-06	1.2e-07	0.00529613	0.00426737	0.00033516	410424	3.70554e+06	0.11076	-0.0149833	-0.0851451	-0.10301	0.1483
3916	3911	R.IINSSEIQSAIRPAGQATQK.R	YBR031W,YDR012W	2111.13	3	2111.13	704.718	1273.99	2111.13	703.711	2129.15	709.718	-0.0015	0.61	703.7106667,704.046433367,704.382200033,704.7179667,705.053733367,705.389500033,705.7252667,706.061033367,709.7181667,710.053933367,710.389700033,710.7254667,711.061233367,711.397000033,711.7327667,712.068533367	0.0,0.0,0.0,2974732.25,3467800.0,1485230.0,0.0,0.0,0.0,0.0,539367.9375,6079573.5,5655100.5,3571172.25,0.0,0.0	0.710519	2111.13	1.0,1.12402196,0.14005807387	1.42e-06	1.6e-06	2e-07	0.00846605	0.00951602	0.00118574	330185	2.97473e+06	0.110997	12.7674	11.3529	13.9347	12.6176
3919	3917	K.FLDGIYVSHK[136.11].G	YGL147C	1185.63	2	1185.62	593.821	1274.91	1177.61	588.805	1185.62	592.812	-0.0027	2.15	588.8052,589.30885,589.8125,590.31615,590.8198,591.32345,591.8271,592.33075,592.8123,593.31595,593.8196,594.32325,594.8269,595.33055,595.8342,596.33785	426764.46875,0.0,2057714.75,4891995.0,1825271.25,0.0,0.0,0.0,0.0,0.0,4920183.5,2414676.75,0.0,0.0,0.0,0.0	2.27728	1177.61	1.0,0.68493602,0.0409264679463	4.6e-06	3.15e-06	1.9e-07	0.00681008	0.00466447	0.00027871	547421	426764	1.28272	0.680566	1.31727	0.52878	0.373761
3921	3917	K.FLDGIYVSHK.G	YGL147C	1177.61	3	1177.61	393.545	1275.35	1177.61	392.537	1185.62	395.208	-0.0028	2.15	392.5367667,392.872533367,393.208300033,393.5440667,393.879833367,394.215600033,394.5513667,394.887133367,395.2081667,395.543933367,395.879700033,396.2154667,396.551233367,396.887000033,397.2227667,397.558533367	0.0,0.0,0.0,3787913.5,1794436.375,354745.0,0.0,0.0,0.0,0.0,156939.25,8426163.0,4879965.0,0.0,0.0,0.0	2.37769	1177.61	1.0,0.68493602,0.0409264679463	4.76e-06	3.26e-06	1.9e-07	0.00676423	0.00463307	0.00027684	352576	3.78791e+06	0.0930793	148.864	-44.7997	112.626	104.399
3931	3928	R.IPVSEDMLGR[166.11].L	YBR127C	1125.57	2	1125.58	563.794	1278.29	1115.57	557.784	1125.58	562.789	0.0045	0.77	557.78445,558.2881,558.79175,559.2954,559.79905,560.3027,560.80635,561.31,562.7886,563.29225,563.7959,564.29955,564.8032,565.30685,565.8105,566.31415	0.0,0.0,869232.1875,418919.03125,798615.3125,699593.375,196947.296875,530958.8125,0.0,0.0,2801594.5,1038902.25,330579.25,146203.53125,0.0,0.0	-3.99796	1115.57	1.0,0.59279454,0.038915384221	-8.1e-06	-4.8e-06	-3.2e-07	0.00896337	0.00531344	0.00034881	434682	869232	0.500076	-0.193093	0.0254085	-0.33006	-0.20234
3935	3934	R.DLSLLGSHVR[166.11].K	YDL185W	1105.61	2	1105.61	553.813	1279.49	1095.6	547.8	1105.61	552.804	-0.0029	0.45	547.80035,548.304,548.80765,549.3113,549.81495,550.3186,550.82225,551.3259,552.8045,553.30815,553.8118,554.31545,554.8191,555.32275,555.8264,556.33005	0.0,0.0,2425932.75,0.0,0.0,0.0,0.0,0.0,0.0,0.0,3915796.0,1931693.25,0.0,0.0,0.0,0.0	2.62298	1095.6	1.0,0.58913374,0.0364361517533	5.32e-06	3.13e-06	1.9e-07	0.00914031	0.00538486	0.00033304	146707	2.42593e+06	0.0604747	-0.494156	-0.306952	-0.482969	-0.603164
3942	3940	K.LDQVWGSETVASSK[136.11].V	YBR031W,YDR012W	1513.75	2	1513.75	757.883	1281.21	1505.73	752.867	1513.75	756.874	-0.0019	0.45	752.86715,753.3708,753.87445,754.3781,754.88175,755.3854,755.88905,756.3927,756.87425,757.3779,757.88155,758.3852,758.88885,759.3925,759.89615,760.3998	0.0,0.0,1701603.625,1851450.125,498591.09375,0.0,0.0,0.0,0.0,216712.78125,3580443.75,2536678.5,0.0,0.0,0.0,0.0	1.25516	1505.73	1.0,0.80575282,0.0632848171856	2.53e-06	2.04e-06	1.6e-07	0.00532498	0.00429062	0.00033699	182955	1.7016e+06	0.107519	-0.078849	-0.135241	0.0310393	-0.0985804
3944	3940	K.VISNPLLAR[166.11].K	YER074W,YIL069C	991.605	2	991.602	496.81	1281.71	981.594	490.797	991.602	495.801	-0.003	0.5	490.79705,491.3007,491.80435,492.308,492.81165,493.3153,493.81895,494.3226,495.8012,496.30485,496.8085,497.31215,497.8158,498.31945,498.8231,499.32675	0.0,0.0,1829803.375,939305.1875,0.0,0.0,0.0,0.0,0.0,0.0,3526349.0,1432316.125,0.0,0.0,0.0,0.0	3.0254	981.594	1.0,0.54870366,0.0305569119719	6.14e-06	3.37e-06	1.9e-07	0.0102021	0.00559793	0.00031174	504122	1.8298e+06	0.275506	-0.342669	-0.311627	-0.193035	-0.457695
3945	3940	R.LSAAQAELAYAETGAHDK[136.11].V	YDR454C	1852.9	3	1852.9	618.642	1281.92	1844.89	614.963	1852.9	617.634	-0.0022	0.03	614.9627333,615.298499967,615.634266633,615.9700333,616.305799967,616.641566633,616.9773333,617.313099967,617.6341333,617.969899967,618.305666633,618.6414333,618.977199967,619.312966633,619.6487333,619.984499967	0.0,0.0,0.0,1256721.625,1644175.875,0.0,0.0,0.0,0.0,0.0,0.0,2683062.0,2137056.5,941219.8125,0.0,0.0	1.18733	1844.89	1.0,0.98273296,0.0964913592866	2.39e-06	2.35e-06	2.3e-07	0.00434639	0.00427134	0.00041939	1.05432e+06	1.25672e+06	0.838947	72.045	24.3592	-31.5271	-31.5271
3953	3952	K.SVEMHHEQLEQGVPGDNVGFNVK[136.11].N	YBR118W	2557.21	3	2557.22	853.411	1284.26	2549.2	849.734	2557.22	852.405	0.005	0.55	849.7339667,850.069733367,850.405500033,850.7412667,851.077033367,851.412800033,851.7485667,852.084333367,852.4053667,852.741133367,853.076900033,853.4126667,853.748433367,854.084200033,854.4199667,854.755733367	0.0,0.0,0.0,1546695.25,2293604.0,0.0,0.0,0.0,215814.578125,0.0,0.0,2656795.75,3934928.75,0.0,0.0,0.0	-1.95526	2549.2	1.0,1.37058892,0.202931059379	-3.93e-06	-5.38e-06	-8e-07	0.00313988	0.00430348	0.00063718	476803	1.5467e+06	0.308272	22.4193	8.57107	-22.8884	21.3251
3959	3958	K.SVEMHHEQLEQGVPGDNVGFNVK.N	YBR118W	2549.2	3	2549.2	850.74	1285.94	2549.2	849.734	2557.21	852.405	0.0036	0.55	849.7335,850.069266667,850.405033333,850.7408,851.076566667,851.412333333,851.7481,852.083866667,852.4049,852.740666667,853.076433333,853.4122,853.747966667,854.083733333,854.4195,854.755266667	0.0,0.0,0.0,2708593.5,4539614.0,0.0,0.0,0.0,264231.125,0.0,244345.25,4768015.0,6506738.5,0.0,0.0,0.0	-1.41221	2549.2	1.0,1.37058892,0.202931059379	-2.82e-06	-3.87e-06	-5.7e-07	0.00313113	0.0042915	0.0006354	251965	2.70859e+06	0.0930242	35.2105	-22.8884	21.3251	37.1706
3961	3958	R.IPVSEDMLGR.L	YBR127C	1115.56	2	1115.56	558.789	1286.48	1115.56	557.781	1125.57	562.785	-0.002	0.77	557.78125,558.2849,558.78855,559.2922,559.79585,560.2995,560.80315,561.3068,562.7854,563.28905,563.7927,564.29635,564.8,565.30365,565.8073,566.31095	0.0,0.0,2026627.375,1831040.3125,169362.875,0.0,0.0,0.0,0.0,0.0,4339825.5,2235091.75,378014.34375,0.0,0.0,0.0	1.79281	1115.56	1.0,0.59279454,0.038915384221	3.59e-06	2.13e-06	1.4e-07	0.00889534	0.00527311	0.00034617	175936	2.02663e+06	0.086812	-0.13206	-0.358213	0.0774069	-0.115795
3962	3958	R.GYWGTNLGQPHSLATK.T	YGL123W	1728.86	3	1728.85	577.293	1286.7	1728.85	576.283	1736.86	578.954	-0.0098	0.39	576.2828333,576.618599967,576.954366633,577.2901333,577.625899967,577.961666633,578.2974333,578.633199967,578.9542333,579.289999967,579.625766633,579.9615333,580.297299967,580.633066633,580.9688333,581.304599967	0.0,0.0,0.0,2914947.0,2562239.75,1735242.375,499175.84375,0.0,0.0,0.0,0.0,6154919.0,5355866.5,2124430.0,461743.3125,0.0	5.66848	1728.85	1.0,0.96817704,0.091967389799	1.13e-05	1.1e-05	1.04e-06	0.00462552	0.00447832	0.0004254	221975	2914947	0.0761505	70.474	42.3738	-31.9861	47.9258
3965	3964	K.VEEMNNIIAASR[166.11].R	YMR194W,YPL249C-A	1355.67	2	1355.67	678.844	1287.65	1345.66	672.832	1355.67	677.836	-0.0028	0.42	672.83155,673.3352,673.83885,674.3425,674.84615,675.3498,675.85345,676.3571,677.8357,678.33935,678.843,679.34665,679.8503,680.35395,680.8576,681.36125	0.0,0.0,1873181.5,1244574.625,367805.1875,0.0,0.0,0.0,0.0,139701.90625,3500555.75,1628575.875,585283.8125,0.0,0.0,0.0	2.06539	1345.66	1.0,0.7012963,0.0581870071753	4.18e-06	2.93e-06	2.4e-07	0.00744163	0.00521878	0.00043301	304980	1.87318e+06	0.162814	-0.15063	-0.0415144	-0.237604	-0.121545
3971	3970	R.IINSSEIQSAIR[166.11]PAGQATQK[136.11].R	YBR031W,YDR012W	2129.16	3	2129.15	710.726	1289.3	2111.13	703.71	2129.15	709.718	-0.0024	0.61	703.7103333,704.046099967,704.381866633,704.7176333,705.053399967,705.389166633,705.7249333,706.060699967,709.7178333,710.053599967,710.389366633,710.7251333,711.060899967,711.396666633,711.7324333,712.068199967	0.0,0.0,0.0,3779150.75,3997333.0,2142555.75,0.0,0.0,0.0,0.0,411539.875,5976988.0,6165283.5,3483127.25,0.0,0.0	1.12721	2111.13	1.0,1.12402196,0.14005807387	2.28e-06	2.57e-06	3.2e-07	0.00853918	0.00959822	0.00119598	279924	3.77915e+06	0.0740705	12.8675	8.68725	20.0907	24.134
3973	3970	K.AQR[166.11]PITGASLDLIK[136.11].E	YGR148C	1499.88	3	1499.88	500.967	1290.05	1481.85	493.952	1499.88	499.959	-0.0017	0.54	493.9516,494.287366667,494.623133333,494.9589,495.294666667,495.630433333,495.9662,496.301966667,499.9591,500.294866667,500.630633333,500.9664,501.302166667,501.637933333,501.9737,502.309466667	0.0,0.0,0.0,1413073.375,902405.4375,0.0,0.0,0.0,0.0,139412.546875,314669.4375,3034162.75,0.0,0.0,0.0,0.0	1.13342	1481.85	1.0,0.8119023,0.0677832714671	2.31e-06	1.87e-06	1.6e-07	0.0121644	0.00987633	0.00082454	482189	1.41307e+06	0.341234	21.0763	20.9153	16.4073	23.6463
3976	3975	K.AQRPITGASLDLIK.E	YGR148C	1481.86	3	1481.85	494.959	1291	1481.85	493.952	1499.88	499.959	-0.0018	0.54	493.9516,494.287366667,494.623133333,494.9589,495.294666667,495.630433333,495.9662,496.301966667,499.9591,500.294866667,500.630633333,500.9664,501.302166667,501.637933333,501.9737,502.309466667	0.0,0.0,0.0,4162055.5,2500304.25,0.0,0.0,0.0,0.0,178854.671875,579934.875,7442663.5,5016351.5,0.0,0.0,0.0	1.21469	1481.85	1.0,0.8119023,0.0677832714671	2.43e-06	1.97e-06	1.6e-07	0.0120184	0.00975778	0.00081465	213139	4.16206e+06	0.0512101	25.024	16.4073	23.6463	31.8702
3977	3975	K.AQR[166.11]PITGASLDLIK[136.11].E	YGR148C	1499.88	2	1499.88	750.947	1291.24	1481.85	740.927	1499.88	749.939	-0.0019	0.54	740.9273,741.43095,741.9346,742.43825,742.9419,743.44555,743.9492,744.45285,749.93855,750.4422,750.94585,751.4495,751.95315,752.4568,752.96045,753.4641	0.0,0.0,1488432.625,987139.9375,0.0,0.0,0.0,0.0,0.0,390214.0,4024903.5,2531619.5,0.0,0.0,0.0,0.0	1.26677	1481.85	1.0,0.8119023,0.0677832714671	2.58e-06	2.09e-06	1.7e-07	0.0121647	0.00987655	0.00082456	810411	1.48843e+06	0.544473	-0.147668	0.122905	-0.213912	-0.157172
3978	3975	R.IINSSEIQSAIRPAGQATQK.R	YBR031W,YDR012W	2111.13	3	2111.13	704.718	1291.48	2111.13	703.711	2129.15	709.718	-0.0011	0.61	703.7108,704.046566667,704.382333333,704.7181,705.053866667,705.389633333,705.7254,706.061166667,709.7183,710.054066667,710.389833333,710.7256,711.061366667,711.397133333,711.7329,712.068666667	0.0,147305.234375,0.0,2041983.75,3680598.75,0.0,0.0,0.0,0.0,160063.640625,238934.25,4708199.0,3886562.5,2378351.25,0.0,0.0	0.521047	2111.13	1.0,1.12402196,0.14005807387	1.04e-06	1.17e-06	1.5e-07	0.00846567	0.0095156	0.00118569	383326	147305	2.60226	18.8077	20.0907	24.134	10.8719
3984	3981	R.GYWGTNLGQPHSLATK[136.11].T	YGL123W	1736.87	2	1736.88	869.443	1293.24	1728.86	864.432	1736.88	868.439	0.0056	0.39	864.43195,864.9356,865.43925,865.9429,866.44655,866.9502,867.45385,867.9575,868.43905,868.9427,869.44635,869.95,870.45365,870.9573,871.46095,871.9646	0.0,0.0,1632481.75,0.0,0.0,0.0,0.0,0.0,0.0,0.0,2363999.5,0.0,0.0,0.0,0.0,0.0	-3.22419	1728.86	1.0,0.96817704,0.091967389799	-6.49e-06	-6.29e-06	-6e-07	0.00462904	0.00448173	0.00042572	402292	1.63248e+06	0.24643	-0.840866	-0.464331	-1	-1
3989	3987	K.AQRPITGASLDLIK.E	YGR148C	1481.86	2	1481.85	741.936	1294.7	1481.85	740.927	1499.88	749.938	-0.0021	0.54	740.92725,741.4309,741.93455,742.4382,742.94185,743.4455,743.94915,744.4528,749.9385,750.44215,750.9458,751.44945,751.9531,752.45675,752.9604,753.46405	0.0,0.0,3353621.0,2029361.875,0.0,0.0,0.0,0.0,0.0,861372.5625,5542913.5,4144722.25,1442653.125,0.0,0.0,0.0	1.41714	1481.85	1.0,0.8119023,0.0677832714671	2.83e-06	2.3e-06	1.9e-07	0.0120188	0.00975811	0.00081467	238829	3353621	0.0712151	-0.142348	-0.157172	-0.145233	-0.130513
3991	3987	K.SVEMHHEQLEQGVPGDNVGFNVK[136.11].N	YBR118W	2557.21	2	2557.22	1279.61	1295.15	2549.2	1274.6	2557.22	1278.61	0.0058	0.55	1274.60135,1275.105,1275.60865,1276.1123,1276.61595,1277.1196,1277.62325,1278.1269,1278.60845,1279.1121,1279.61575,1280.1194,1280.62305,1281.1267,1281.63035,1282.134	0.0,0.0,764043.0,986894.25,879215.1875,383875.75,0.0,0.0,0.0,0.0,1370644.375,2636505.0,0.0,0.0,0.0,0.0	-2.2681	2549.2	1.0,1.37058892,0.202931059379	-4.56e-06	-6.25e-06	-9.2e-07	0.00313925	0.00430262	0.00063705	144807	764043	0.189528	-0.0449288	-0.148378	0.238439	-0.157396
3995	3993	K.VYPDVLYTSK[136.11].L	YKL152C	1191.63	2	1191.62	596.821	1296.34	1183.61	591.805	1191.62	595.812	-0.0026	0.76	591.80495,592.3086,592.81225,593.3159,593.81955,594.3232,594.82685,595.3305,595.81205,596.3157,596.81935,597.323,597.82665,598.3303,598.83395,599.3376	0.0,0.0,1494660.625,1308228.875,325835.5,0.0,0.0,0.0,0.0,0.0,3711130.5,1941724.375,0.0,0.0,0.0,525681.8125	2.18189	1183.61	1.0,0.6786655,0.0369652262805	4.41e-06	2.99e-06	1.6e-07	0.00677539	0.00459822	0.00025045	277534	1.49466e+06	0.185684	-0.130175	-0.829829	-0.0801127	-0.00646532
4000	3999	K.TNNPETLVALR.K	YAL038W	1226.66	2	1226.66	614.338	1297.75	1226.66	613.331	1236.67	618.336	0.001	0.54	613.33145,613.8351,614.33875,614.8424,615.34605,615.8497,616.35335,616.857,618.3356,618.83925,619.3429,619.84655,620.3502,620.85385,621.3575,621.86115	0.0,0.0,5156295.5,3031754.5,0.0,0.0,0.0,0.0,269941.78125,347709.09375,9695630.0,0.0,0.0,0.0,0.0,0.0	-0.815221	1226.66	1.0,0.6522618,0.04500317864	-1.63e-06	-1.06e-06	-7e-08	0.0080913	0.00527765	0.00036413	5.52899e+06	5.1563e+06	1.07228	-0.896315	-1	-0.68704	-1
4006	4005	K.TNNPETLVALR[166.11].K	YAL038W	1236.67	2	1236.67	619.342	1299.35	1226.66	613.329	1236.67	618.333	-0.0034	0.54	613.3292,613.83285,614.3365,614.84015,615.3438,615.84745,616.3511,616.85475,618.33335,618.837,619.34065,619.8443,620.34795,620.8516,621.35525,621.8589	0.0,0.0,7613681.0,4055582.25,0.0,0.0,0.0,0.0,394605.40625,811178.3125,15200592.0,7512504.5,0.0,0.0,0.0,0.0	2.74932	1226.66	1.0,0.6522618,0.04500317864	5.57e-06	3.63e-06	2.5e-07	0.00816456	0.00532543	0.00036743	1.21717e+06	7613681	0.159866	-0.0789281	-0.155871	-0.222621	0.0706451
4007	4005	K.VISNPLLAR[166.11].K	YER074W,YIL069C	991.605	2	991.605	496.81	1299.57	981.597	490.799	991.605	495.803	0	0.5	490.79855,491.3022,491.80585,492.3095,492.81315,493.3168,493.82045,494.3241,495.8027,496.30635,496.81,497.31365,497.8173,498.32095,498.8246,499.32825	0.0,0.0,3974966.25,0.0,0.0,0.0,0.0,0.0,0.0,235058.015625,8258769.0,0.0,0.0,0.0,0.0,0.0	0	981.597	1.0,0.54870366,0.0305569119719	0	0	0	0.0101959	0.00559455	0.00031156	326685	3.97497e+06	0.0821856	-1	-1	-1	-1
4012	4011	K.AIIVLSTSGTTPR[166.11].L	YAL038W	1324.76	2	1324.76	663.387	1301.02	1314.75	657.374	1324.76	662.378	-0.003	0.74	657.37385,657.8775,658.38115,658.8848,659.38845,659.8921,660.39575,660.8994,662.378,662.88165,663.3853,663.88895,664.3926,664.89625,665.3999,665.90355	0.0,0.0,16785474.0,9455821.0,0.0,0.0,0.0,0.0,1882503.75,0.0,28415610.0,19537820.0,0.0,0.0,0.0,0.0	2.26456	1314.75	1.0,0.71145008,0.0518735086258	4.58e-06	3.26e-06	2.4e-07	0.00761692	0.00541906	0.00039512	412934	16785474	0.0246006	-0.0831964	-0.0398547	-0.0984092	-0.119431
4017	4016	K.SVEMHHEQLEQGVPGDNVGFNVK[136.11].N	YBR118W	2557.21	3	2557.21	853.411	1302.73	2549.2	849.733	2557.21	852.404	0.0019	0.55	849.7329333,850.068699967,850.404466633,850.7402333,851.075999967,851.411766633,851.7475333,852.083299967,852.4043333,852.740099967,853.075866633,853.4116333,853.747399967,854.083166633,854.4189333,854.754699967	0.0,275875.96875,0.0,9096002.0,13122309.0,9934701.0,0.0,0.0,1153438.375,334294.875,769860.625,16923014.0,24373752.0,0.0,0.0,0.0	-0.742997	2549.2	1.0,1.37058892,0.202931059379	-1.49e-06	-2.05e-06	-3e-07	0.00314232	0.00430683	0.00063767	240407	275876	0.871433	14.4391	10.4868	23.6588	13.6635
4024	4022	K.SVEMHHEQLEQGVPGDNVGFNVK.N	YBR118W	2549.2	3	2549.2	850.74	1304.75	2549.2	849.734	2557.22	852.406	0.006	0.55	849.7343,850.070066667,850.405833333,850.7416,851.077366667,851.413133333,851.7489,852.084666667,852.4057,852.741466667,853.077233333,853.413,853.748766667,854.084533333,854.4203,854.756066667	213599.96875,0.0,0.0,10025183.0,12155203.0,0.0,0.0,0.0,738120.75,511264.59375,1242854.875,14953228.0,22482488.0,0.0,0.0,0.0	-2.35368	2549.2	1.0,1.37058892,0.202931059379	-4.71e-06	-6.45e-06	-9.6e-07	0.00312925	0.00428891	0.00063502	256990	213600	1.20314	19.2455	23.6588	13.6635	24.1767
4025	4022	K.ELQEVANPIMSK[136.11].L	YLL024C	1365.71	2	1365.71	683.86	1305.01	1357.69	678.846	1365.71	682.853	0.0001	2.36	678.8456,679.34925,679.8529,680.35655,680.8602,681.36385,681.8675,682.37115,682.8527,683.35635,683.86,684.36365,684.8673,685.37095,685.8746,686.37825	435822.625,0.0,1228950.625,0.0,0.0,1282182.625,0.0,282950.28125,0.0,0.0,2404976.0,2211585.25,0.0,0.0,154544.546875,0.0	-0.0732222	1357.69	1.0,0.72626986,0.0556540694517	-1.5e-07	-1.1e-07	-1e-08	0.00590267	0.00428693	0.00032851	1.62829e+06	435823	3.73613	-0.761907	-1	-0.162028	-1
4042	4040	K.VYPDVLYTSK[136.11].L	YKL152C	1191.63	1	1191.63	1192.63	1310	1183.61	1183.61	1191.63	1191.63	-0.0013	0.56	1183.6112,1184.6185,1185.6258,1186.6331,1187.6404,1188.6477,1189.655,1190.6623,1191.6254,1192.6327,1193.64,1194.6473,1195.6546,1196.6619,1197.6692,1198.6765	0.0,850091.0625,445238.21875,312015.9375,0.0,0.0,0.0,0.0,0.0,2046641.875,939007.25,0.0,0.0,0.0,0.0,0.0	1.09095	1183.61	1.0,0.6786655,0.0369652262805	2.2e-06	1.5e-06	8e-08	0.00677318	0.00459672	0.00025037	153925	850091	0.181069	-0.549351	-0.505053	-0.66787	-0.494737
4052	4051	K.SVEMHHEQLEQGVPGDNVGFNVK[136.11].N	YBR118W	2557.21	2	2557.22	1279.61	1312.93	2549.2	1274.6	2557.22	1278.61	0.0048	0.55	1274.60085,1275.1045,1275.60815,1276.1118,1276.61545,1277.1191,1277.62275,1278.1264,1278.60795,1279.1116,1279.61525,1280.1189,1280.62255,1281.1262,1281.62985,1282.1335	0.0,0.0,362709.59375,734903.3125,535394.875,0.0,0.0,0.0,0.0,0.0,1177938.25,1844446.25,0.0,445429.0625,0.0,0.0	-1.87704	2549.2	1.0,1.37058892,0.202931059379	-3.77e-06	-5.17e-06	-7.7e-07	0.00314004	0.0043037	0.00063721	244034	362710	0.672807	0.0234214	-0.284857	0.221517	0.491455
4054	4051	R.VAPEEHPVLLTEAPMNPK[136.11].S	YFL039C	1979.03	2	1979.03	990.521	1313.43	1971.01	985.507	1979.03	989.514	0.0005	0.97	985.507,986.01065,986.5143,987.01795,987.5216,988.02525,988.5289,989.03255,989.5141,990.01775,990.5214,991.02505,991.5287,992.03235,992.536,993.03965	0.0,0.0,859255.4375,1138063.125,773469.3125,0.0,0.0,0.0,0.0,0.0,1429446.875,1640320.25,958182.25,0.0,0.0,0.0	-0.252649	1971.01	1.0,1.09199428,0.117539721542	-5.1e-07	-5.6e-07	-6e-08	0.00406552	0.00443953	0.00047786	229489	859255	0.267079	-0.111799	-0.262219	0.111687	-0.126232
4058	4057	K.VYPDVLYTSK[136.11].L	YKL152C	1191.63	2	1191.62	596.821	1314.63	1183.61	591.805	1191.62	595.812	-0.0023	0.76	591.8051,592.30875,592.8124,593.31605,593.8197,594.32335,594.827,595.33065,595.8122,596.31585,596.8195,597.32315,597.8268,598.33045,598.8341,599.33775	0.0,0.0,8385673.5,4872979.0,0.0,0.0,0.0,0.0,0.0,327725.21875,14842531.0,8143423.5,0.0,0.0,0.0,0.0	1.93013	1183.61	1.0,0.6786655,0.0369652262805	3.9e-06	2.65e-06	1.4e-07	0.00677488	0.00459788	0.00025043	735260	8.38567e+06	0.0876804	-0.128879	-0.143216	-0.174305	-0.0447114
4064	4063	K.TNNPETLVALR.K	YAL038W	1226.66	2	1226.66	614.338	1316.35	1226.66	613.33	1236.67	618.334	-0.0025	0.56	613.3297,613.83335,614.337,614.84065,615.3443,615.84795,616.3516,616.85525,618.33385,618.8375,619.34115,619.8448,620.34845,620.8521,621.35575,621.8594	0.0,0.0,23023338.0,14451256.0,0.0,0.0,0.0,0.0,0.0,1938806.5,39337808.0,24386546.0,0.0,0.0,0.0,0.0	2.03805	1226.66	1.0,0.6522618,0.04500317864	4.08e-06	2.66e-06	1.8e-07	0.00809703	0.00528139	0.00036439	202572	23023338	0.00879856	-0.0168825	-0.00360519	-0.0451864	0.000797234
4069	4068	K.TNNPETLVALR[166.11].K	YAL038W	1236.67	2	1236.67	619.342	1318.03	1226.66	613.329	1236.67	618.333	-0.0037	0.56	613.32905,613.8327,614.33635,614.84,615.34365,615.8473,616.35095,616.8546,618.3332,618.83685,619.3405,619.84415,620.3478,620.85145,621.3551,621.85875	0.0,0.0,18574344.0,11490290.0,0.0,0.0,0.0,0.0,0.0,1604073.0,31794566.0,21389618.0,0.0,0.0,0.0,0.0	2.99191	1226.66	1.0,0.6522618,0.04500317864	6.06e-06	3.95e-06	2.7e-07	0.00816505	0.00532575	0.00036745	308484	18574344	0.0166081	-0.0233983	-0.0451864	0.000797234	-0.0206415
4080	4079	R.LVNHFIQEFK[136.11].R	YLL024C	1281.7	3	1281.7	428.239	1321.44	1273.68	424.561	1281.7	427.232	0.001	0.76	424.5609667,424.896733367,425.232500033,425.5682667,425.904033367,426.239800033,426.5755667,426.911333367,427.2323667,427.568133367,427.903900033,428.2396667,428.575433367,428.911200033,429.2469667,429.582733367	0.0,0.0,0.0,14544807.0,9062778.0,0.0,0.0,0.0,0.0,0.0,1140381.75,26159472.0,18638798.0,0.0,0.0,0.0	-0.780216	1273.68	1.0,0.74889794,0.050495011918	-1.58e-06	-1.18e-06	-8e-08	0.00629057	0.004711	0.00031764	296012	14544807	0.0203517	46.6374	46.2973	46.6614	46.839
4081	4079	K.SVEMHHEQLEQGVPGDNVGFNVK[136.11].N	YBR118W	2557.21	3	2557.22	853.411	1321.66	2549.21	849.737	2557.22	852.408	0.0135	0.55	849.7366667,850.072433367,850.408200033,850.7439667,851.079733367,851.415500033,851.7512667,852.087033367,852.4080667,852.743833367,853.079600033,853.4153667,853.751133367,854.086900033,854.4226667,854.758433367	0.0,0.0,0.0,1598340.75,2173027.0,0.0,0.0,0.0,270345.898438,0.0,287887.09375,2631228.5,3578249.0,0.0,0.0,0.0	-5.27919	2549.21	1.0,1.37058892,0.202931059379	-1.06e-05	-1.45e-05	-2.15e-06	0.00313319	0.00429431	0.00063582	613434	1.59834e+06	0.383794	15.2698	9.94664	9.71931	-22.8884
4087	4085	R.LVNHFIQEFK.R	YLL024C	1273.68	2	1273.69	637.848	1323.41	1273.69	636.843	1281.7	640.85	0.0035	0.76	636.8427,637.34635,637.85,638.35365,638.8573,639.36095,639.8646,640.36825,640.8498,641.35345,641.8571,642.36075,642.8644,643.36805,643.8717,644.37535	0.0,0.0,8357557.5,0.0,0.0,0.0,0.0,0.0,0.0,880727.75,16475088.0,0.0,0.0,0.0,0.0,0.0	-2.74794	1273.69	1.0,0.74889794,0.050495011918	-5.5e-06	-4.12e-06	-2.8e-07	0.0062473	0.00467859	0.00031546	172316	8.35756e+06	0.020618	-1	-1	-1	-1
4089	4085	K.NQAAMNPANTVFDAK[136.11].R	YLL024C	1598.76	2	1598.76	800.387	1323.85	1590.75	795.374	1598.76	799.381	0.001	0.64	795.3735,795.87715,796.3808,796.88445,797.3881,797.89175,798.3954,798.89905,799.3806,799.88425,800.3879,800.89155,801.3952,801.89885,802.4025,802.90615	0.0,0.0,1429927.75,1582772.625,0.0,183216.3125,0.0,0.0,0.0,0.0,2879773.25,1872652.25,0.0,0.0,0.0,0.0	-0.625485	1590.75	1.0,0.84805044,0.0812605511905	-1.26e-06	-1.07e-06	-1e-07	0.00503675	0.00427142	0.00040929	193986	1.42993e+06	0.135662	-0.109086	-0.355598	-0.0545629	-0.01685
4092	4091	R.LVNHFIQEFK.R	YLL024C	1273.68	3	1273.68	425.568	1324.8	1273.68	424.561	1281.7	427.232	0.0004	0.76	424.5607667,424.896533367,425.232300033,425.5680667,425.903833367,426.239600033,426.5753667,426.911133367,427.2321667,427.567933367,427.903700033,428.2394667,428.575233367,428.911000033,429.2467667,429.582533367	0.0,0.0,0.0,12959777.0,9366190.0,0.0,0.0,0.0,0.0,0.0,604291.875,25714018.0,19587740.0,0.0,0.0,0.0	-0.31405	1273.68	1.0,0.74889794,0.050495011918	-6.3e-07	-4.7e-07	-3e-08	0.00625218	0.00468224	0.0003157	172746	12959777	0.0133294	54.6966	46.839	84.457	45.8356
4098	4097	R.VAPEEHPVLLTEAPMNPK.S	YFL039C	1971.01	3	1972.03	658.012	1326.48	1972.03	657.343	1980.04	660.014	1.0145	0.97	657.3427333,657.678499967,658.014266633,658.3500333,658.685799967,659.021566633,659.3573333,659.693099967,660.0141333,660.349899967,660.685666633,661.0214333,661.357199967,661.692966633,662.0287333,662.364499967	0.0,0.0,6067341.0,0.0,0.0,0.0,0.0,0.0,0.0,358558.71875,9601061.0,0.0,0.0,0.0,0.0,0.0	-514.71	1972.03	1.0,1.09199428,0.117539721542	-0.00102836	-0.00112296	-0.00012087	0.00301913	0.00329687	0.00035487	6497899	6067341	1.07096	-0.5666	0.0246737	-1	-1
4101	4097	K.NQAAMNPANTVFDAK.R	YLL024C	1590.75	2	1590.75	796.38	1327.22	1590.75	795.374	1598.76	799.381	0.0024	0.64	795.3742,795.87785,796.3815,796.88515,797.3888,797.89245,798.3961,798.89975,799.3813,799.88495,800.3886,800.89225,801.3959,801.89955,802.4032,802.90685	0.0,0.0,2800533.75,2126547.0,0.0,0.0,0.0,0.0,0.0,0.0,4724475.0,4557531.0,0.0,0.0,0.0,0.0	-1.50873	1590.75	1.0,0.84805044,0.0812605511905	-3.02e-06	-2.56e-06	-2.5e-07	0.00500973	0.00424851	0.00040709	173529	2.80053e+06	0.0619629	0.0232528	-0.01685	0.0474006	0.0273385
4104	4103	K.K[136.11]LDYVLALK[136.11].V	YPL081W,YBR189W	1077.68	2	1077.67	539.846	1328.17	1061.65	530.823	1077.67	538.837	-0.0026	0.54	530.82295,531.3266,531.83025,532.3339,532.83755,533.3412,533.84485,534.3485,538.83715,539.3408,539.84445,540.3481,540.85175,541.3554,541.85905,542.3627	0.0,0.0,4302751.5,2106532.0,0.0,0.0,0.0,0.0,0.0,637199.8125,7863448.0,2915601.0,0.0,0.0,0.0,0.0	2.4126	1061.65	1.0,0.61898418,0.0311077787683	4.94e-06	3.05e-06	1.5e-07	0.0151026	0.00934829	0.00046981	661062	4.30275e+06	0.153637	-0.233325	-0.104073	-0.333111	-0.288559
4110	4109	R.LVNHFIQEFK[136.11].R	YLL024C	1281.7	2	1282.71	641.855	1329.73	1274.69	637.346	1282.71	641.353	1.0097	0.76	637.3456,637.84925,638.3529,638.85655,639.3602,639.86385,640.3675,640.87115,641.3527,641.85635,642.36,642.86365,643.3673,643.87095,644.3746,644.87825	0.0,3358105.5,0.0,0.0,0.0,0.0,0.0,0.0,1097260.25,6767050.0,0.0,0.0,0.0,0.0,0.0,0.0	-787.784	1274.69	1.0,0.74889794,0.050495011918	-0.00158795	-0.00118921	-8.02e-05	0.00469922	0.00351924	0.00023729	1.54602e+06	3.35811e+06	0.460384	-1	-41.0589	-41.0589	-1
4114	4109	R.GK[136.11]LEEEYAPFASDAEK[136.11].T	YPL106C	1798.86	2	1798.86	900.437	1330.64	1782.83	891.417	1798.86	899.431	0.0026	0.43	891.4169,891.92055,892.4242,892.92785,893.4315,893.93515,894.4388,894.94245,899.4311,899.93475,900.4384,900.94205,901.4457,901.94935,902.453,902.95665	0.0,0.0,1663094.375,757034.25,0.0,0.0,0.0,0.0,0.0,186433.625,2137633.75,2034951.125,0.0,0.0,0.0,0.0	-1.44536	1782.83	1.0,0.96870392,0.0838660876853	-2.93e-06	-2.84e-06	-2.5e-07	0.00898748	0.0087062	0.00075374	143022	1.66309e+06	0.0859975	-0.175558	-0.102376	-0.241675	-0.175903
4116	4115	R.IVAALPTIK[136.11].Y	YCR012W	932.615	2	932.614	467.315	1331.36	924.6	462.3	932.614	466.307	-0.0007	0.55	462.30005,462.8037,463.30735,463.811,464.31465,464.8183,465.32195,465.8256,466.30715,466.8108,467.31445,467.8181,468.32175,468.8254,469.32905,469.8327	0.0,0.0,16043175.0,7423164.0,0.0,0.0,0.0,0.0,0.0,825595.625,31153660.0,0.0,0.0,0.0,0.0,0.0	0.750578	924.6	1.0,0.5390558,0.0257569251412	1.52e-06	8.2e-07	4e-08	0.00866927	0.00467322	0.00022329	609841	16043175	0.0380125	-0.76687	-1	-0.708229	-0.683026
4123	4121	R.MQSVIDLGR[166.11].N	YBL076C	1027.54	2	1027.53	514.775	1333.35	1017.52	508.762	1027.53	513.767	-0.0029	1.5	508.7624,509.26605,509.7697,510.27335,510.777,511.28065,511.7843,512.28795,513.76655,514.2702,514.77385,515.2775,515.78115,516.2848,516.78845,517.2921	0.0,0.0,1482366.75,517852.96875,318853.0,0.0,129470.8125,0.0,0.0,161844.84375,2301273.75,1201756.375,0.0,0.0,0.0,150606.65625	2.82229	1017.52	1.0,0.5357261,0.0340336392333	5.73e-06	3.07e-06	1.9e-07	0.00984166	0.00527243	0.00033495	450769	1.48237e+06	0.304087	-0.274461	-0.497491	-0.151646	-0.18086
4129	4126	R.IVAALPTIK.Y	YCR012W	924.601	1	924.604	925.608	1334.9	924.604	924.604	932.618	932.618	0.0029	0.55	924.6037,925.611,926.6183,927.6256,928.6329,929.6402,930.6475,931.6548,932.6179,933.6252,934.6325,935.6398,936.6471,937.6544,938.6617,939.669	0.0,2438464.75,0.0,0.0,0.0,0.0,0.0,0.0,221356.375,5177405.5,0.0,0.0,0.0,0.0,0.0,0.0	-3.13649	924.604	1.0,0.5390558,0.0257569251412	-6.27e-06	-3.38e-06	-1.6e-07	0.00858696	0.00462885	0.00022117	1.23379e+06	2.43846e+06	0.505969	-56.6529	-56.6529	-56.6529	-56.6529
4131	4126	K.VVTPDAAAEQFAR[166.11].D	YPL048W	1383.7	2	1383.7	692.858	1335.36	1373.69	686.847	1383.7	691.851	0.0004	3.2	686.84715,687.3508,687.85445,688.3581,688.86175,689.3654,689.86905,690.3727,691.8513,692.35495,692.8586,693.36225,693.8659,694.36955,694.8732,695.37685	0.0,0.0,1301721.0,814894.875,0.0,0.0,0.0,0.0,0.0,0.0,1860738.375,1514830.75,0.0,0.0,0.0,0.0	-0.28908	1373.69	1.0,0.7491863,0.0576643388823	-5.8e-07	-4.4e-07	-3e-08	0.0072851	0.0054579	0.00042009	186506	1301721	0.143277	0.064288	0.122372	-0.016691	0.0824052
4138	4137	R.IVAALPTIK.Y	YCR012W	924.601	2	924.6	463.308	1337.67	924.6	462.3	932.614	466.307	-0.0007	0.55	462.30005,462.8037,463.30735,463.811,464.31465,464.8183,465.32195,465.8256,466.30715,466.8108,467.31445,467.8181,468.32175,468.8254,469.32905,469.8327	0.0,0.0,29170990.0,14395700.0,0.0,0.0,0.0,0.0,0.0,1837517.625,54835716.0,0.0,0.0,0.0,0.0,0.0	0.757083	924.6	1.0,0.5390558,0.0257569251412	1.51e-06	8.2e-07	4e-08	0.00859478	0.00463306	0.00022138	465159	29170990	0.015946	-0.898934	-1	-0.682104	-1
4139	4137	K.EGPIFGEEMR[166.11].S	YDR385W	1173.54	2	1173.53	587.775	1337.87	1163.53	581.763	1173.53	586.767	-0.0019	0.28	581.7631,582.26675,582.7704,583.27405,583.7777,584.28135,584.785,585.28865,586.76725,587.2709,587.77455,588.2782,588.78185,589.2855,589.78915,590.2928	0.0,0.0,1645617.375,953417.5,0.0,0.0,0.0,0.0,0.0,0.0,3745382.5,1589895.625,0.0,0.0,0.0,0.0	1.61904	1163.53	1.0,0.62733498,0.0421181737051	3.28e-06	2.06e-06	1.4e-07	0.00860498	0.0053982	0.00036243	433213	1.64562e+06	0.263252	-0.207457	-0.153903	-0.247977	-0.195036
4145	4143	K.EGPIFGEEMR.S	YDR385W	1163.53	2	1163.53	582.771	1339.52	1163.53	581.764	1173.54	586.768	0	0.28	581.76405,582.2677,582.77135,583.275,583.77865,584.2823,584.78595,585.2896,586.7682,587.27185,587.7755,588.27915,588.7828,589.28645,589.7901,590.29375	0.0,0.0,2892450.75,1253833.375,0.0,333120.78125,0.0,0.0,0.0,230587.25,5685735.0,0.0,0.0,190086.953125,0.0,0.0	0	1163.53	1.0,0.62733498,0.0421181737051	0	0	0	0.00852833	0.00535012	0.0003592	199922	2.89245e+06	0.0691185	-0.621478	-0.247977	-0.767006	-0.676982
4152	4149	K.NQAAMNPANTVFDAK[136.11].R	YLL024C	1598.76	2	1598.76	800.387	1341.38	1590.74	795.372	1598.76	799.379	-0.0019	0.63	795.37205,795.8757,796.37935,796.883,797.38665,797.8903,798.39395,798.8976,799.37915,799.8828,800.38645,800.8901,801.39375,801.8974,802.40105,802.9047	0.0,0.0,2143139.0,2318257.75,0.0,0.0,0.0,0.0,0.0,266075.34375,5249835.5,2947013.0,0.0,0.0,0.0,0.0	1.18842	1590.74	1.0,0.84805044,0.0812605511905	2.39e-06	2.03e-06	1.9e-07	0.00504041	0.00427453	0.00040959	247911	2143139	0.115677	-0.0946411	-0.0465401	-0.160192	-0.0808104
4154	4149	K.K[136.11]FPELGAELAR[166.11].R	YPR074C	1247.7	3	1247.7	416.907	1341.86	1229.67	409.891	1247.7	415.899	-0.0026	0.54	409.8914,410.227166667,410.562933333,410.8987,411.234466667,411.570233333,411.906,412.241766667,415.8989,416.234666667,416.570433333,416.9062,417.241966667,417.577733333,417.9135,418.249266667	0.0,163155.65625,0.0,954043.0625,1038525.8125,0.0,0.0,0.0,0.0,0.0,153304.984375,2811977.25,1413891.875,0.0,0.0,0.0	2.08384	1229.67	1.0,0.69232254,0.0456386977241	4.26e-06	2.95e-06	1.9e-07	0.0146606	0.0101499	0.00066909	509169	163156	3.12076	34.1255	-44.3324	34.4828	26.7772
4158	4155	K.K[136.11]FPELGAELAR[166.11].R	YPR074C	1247.7	2	1247.7	624.857	1342.99	1229.67	614.837	1247.7	623.848	-0.0029	0.54	614.83695,615.3406,615.84425,616.3479,616.85155,617.3552,617.85885,618.3625,623.8482,624.35185,624.8555,625.35915,625.8628,626.36645,626.8701,627.37375	496902.65625,0.0,1372337.75,891567.375,0.0,0.0,0.0,0.0,0.0,0.0,4292267.5,1525026.875,0.0,0.0,0.0,0.0	2.32428	1229.67	1.0,0.69232254,0.0456386977241	4.75e-06	3.29e-06	2.2e-07	0.0146611	0.0101502	0.00066911	1.27818e+06	496903	2.57229	-0.342951	-0.387397	-0.383794	-0.293136
4165	4161	K.ATSSTDEESWFK[136.11].A	YKL182W	1394.61	2	1394.61	698.311	1344.84	1386.59	693.297	1394.61	697.304	0	0.34	693.29695,693.8006,694.30425,694.8079,695.31155,695.8152,696.31885,696.8225,697.30405,697.8077,698.31135,698.815,699.31865,699.8223,700.32595,700.8296	0.0,0.0,1918169.625,677520.875,0.0,0.0,161247.625,169367.765625,0.0,191933.953125,2424198.25,1845131.75,0.0,0.0,0.0,0.0	0	1386.59	1.0,0.73828364,0.0501871441956	0	0	0	0.00577977	0.00426711	0.00029007	267880	1.91817e+06	0.139654	-0.221478	-0.187439	-0.213122	-0.266529
4166	4161	K.KFPELGAELAR.R	YPR074C	1229.68	2	1229.67	615.846	1345.07	1229.67	614.837	1247.7	623.848	-0.0035	0.54	614.83665,615.3403,615.84395,616.3476,616.85125,617.3549,617.85855,618.3622,623.8479,624.35155,624.8552,625.35885,625.8625,626.36615,626.8698,627.37345	680631.9375,0.0,2776921.5,1371618.5,0.0,0.0,0.0,0.0,0.0,0.0,5150130.5,2507707.5,0.0,0.0,0.0,0.0	2.84628	1229.67	1.0,0.69232254,0.0456386977241	5.69e-06	3.94e-06	2.6e-07	0.0144503	0.0100043	0.00065949	850357	680632	1.24936	-0.284149	-0.383794	-0.293136	-0.213088
4176	4173	R.IIGLDYHHPDFEQESK[136.11].H	YPL106C	1934.93	3	1934.92	645.982	1347.9	1926.91	642.303	1934.92	644.974	-0.0036	2.46	642.3025333,642.638299967,642.974066633,643.3098333,643.645599967,643.981366633,644.3171333,644.652899967,644.9739333,645.309699967,645.645466633,645.9812333,646.316999967,646.652766633,646.9885333,647.324299967	0.0,0.0,0.0,2067231.375,2092326.375,1459723.375,0.0,0.0,0.0,0.0,152384.40625,4269345.0,3267759.75,2257257.75,0.0,0.0	1.86054	1926.91	1.0,1.07285384,0.10760146859	3.74e-06	4.02e-06	4e-07	0.00416284	0.00446612	0.00044793	292152	2.06723e+06	0.141325	29.859	29.8999	37.7591	24.6117
4177	4173	R.LLVEFGK[136.11].E	YLR354C	812.489	2	812.487	407.252	1348.16	804.473	402.236	812.487	406.243	-0.0018	0.4	402.23635,402.74,403.24365,403.7473,404.25095,404.7546,405.25825,405.7619,406.24345,406.7471,407.25075,407.7544,408.25805,408.7617,409.26535,409.769	0.0,0.0,847415.5625,566222.5,0.0,0.0,0.0,0.0,0.0,0.0,3299492.75,943113.1875,0.0,0.0,0.0,0.0	2.21542	804.473	1.0,0.47191856,0.017563658557	4.5e-06	2.12e-06	8e-08	0.00996655	0.0047034	0.00017505	209831	847416	0.247613	-0.321451	-0.333147	-0.228751	-0.385412
4180	4179	R.IVAALPTIK[136.11].Y	YCR012W	932.615	2	932.613	467.315	1349.04	924.599	462.299	932.613	466.306	-0.0021	0.55	462.29935,462.803,463.30665,463.8103,464.31395,464.8176,465.32125,465.8249,466.30645,466.8101,467.31375,467.8174,468.32105,468.8247,469.32835,469.832	0.0,0.0,22325888.0,11281798.0,0.0,0.0,0.0,0.0,0.0,1273235.25,42480232.0,20081874.0,0.0,0.0,0.0,0.0	2.25173	924.599	1.0,0.5390558,0.0257569251412	4.56e-06	2.46e-06	1.2e-07	0.00867232	0.00467487	0.00022337	262646	22325888	0.0117642	-0.316601	-0.684395	-0.102205	-0.090863
4204	4203	R.IVAALPTIK.Y	YCR012W	924.601	2	924.6	463.308	1355.64	924.6	462.3	932.614	466.307	-0.001	0.55	462.2999,462.80355,463.3072,463.81085,464.3145,464.81815,465.3218,465.82545,466.307,466.81065,467.3143,467.81795,468.3216,468.82525,469.3289,469.83255	0.0,0.0,8693142.0,5403733.0,0.0,0.0,0.0,0.0,0.0,705495.875,15269063.0,7096598.0,0.0,0.0,0.0,0.0	1.08155	924.6	1.0,0.5390558,0.0257569251412	2.16e-06	1.17e-06	6e-08	0.00859543	0.00463342	0.00022139	219514	8693142	0.0252514	-0.357599	-0.674825	-0.0322548	-0.265046
4205	4203	K.EGPIFGEEMR[166.11].S	YDR385W	1173.54	2	1173.54	587.775	1355.84	1163.53	581.763	1173.54	586.768	-0.0014	0.28	581.76335,582.267,582.77065,583.2743,583.77795,584.2816,584.78525,585.2889,586.7675,587.27115,587.7748,588.27845,588.7821,589.28575,589.7894,590.29305	0.0,0.0,3169942.75,1418147.25,0.0,0.0,0.0,0.0,0.0,325457.59375,6442161.5,3058055.0,0.0,0.0,0.0,154964.859375	1.19298	1163.53	1.0,0.62733498,0.0421181737051	2.42e-06	1.52e-06	1e-07	0.00860411	0.00539766	0.00036239	623368	3.16994e+06	0.19665	-0.243594	-0.242841	-0.257679	-0.220862
4211	4209	R.SIAPAYGIPVVLHSDHC[160.03]AK[136.11].K	YKL060C	2042.05	2	2042.06	1022.03	1357.75	2034.04	1017.02	2042.06	1021.03	0.0052	0.58	1017.02045,1017.5241,1018.02775,1018.5314,1019.03505,1019.5387,1020.04235,1020.546,1021.02755,1021.5312,1022.03485,1022.5385,1023.04215,1023.5458,1024.04945,1024.5531	0.0,0.0,1709025.375,1468057.5,0.0,0.0,0.0,0.0,0.0,0.0,2503999.0,2755417.5,0.0,0.0,0.0,0.0	-2.54646	2034.04	1.0,1.1109002,0.126868229319	-5.12e-06	-5.69e-06	-6.5e-07	0.00393492	0.0043713	0.00049922	139561	1.70903e+06	0.0816611	0.00847043	0.174432	-0.0975962	0.0111861
4212	4209	R.QWFEAHYGQTLGK[136.11].K	YBL072C,YER102W	1571.76	2	1571.76	786.888	1358.02	1563.75	781.874	1571.76	785.881	0.0015	0.48	781.87425,782.3779,782.88155,783.3852,783.88885,784.3925,784.89615,785.3998,785.88135,786.385,786.88865,787.3923,787.89595,788.3996,788.90325,789.4069	0.0,0.0,1589864.5,1404854.25,500042.71875,0.0,0.0,0.0,0.0,0.0,2458877.5,2123131.0,0.0,0.0,0.0,0.0	-0.954343	1563.75	1.0,0.89990334,0.0753700422385	-1.92e-06	-1.73e-06	-1.4e-07	0.00512307	0.00461027	0.00038613	216635	1.58986e+06	0.13626	-0.114983	-0.223777	-0.0316981	-0.0956901
4219	4214	R.SIAPAYGIPVVLHSDHC[160.03]AK.K	YKL060C	2034.04	2	2034.04	1018.03	1360	2034.04	1017.02	2042.05	1021.03	0.0009	0.58	1017.0183,1017.52195,1018.0256,1018.52925,1019.0329,1019.53655,1020.0402,1020.54385,1021.0254,1021.52905,1022.0327,1022.53635,1023.04,1023.54365,1024.0473,1024.55095	0.0,0.0,2257573.75,2177061.5,0.0,0.0,0.0,0.0,0.0,184028.28125,3609685.5,4413788.0,0.0,0.0,0.0,0.0	-0.44247	2034.04	1.0,1.1109002,0.126868229319	-8.8e-07	-9.8e-07	-1.1e-07	0.0039237	0.00435884	0.00049779	250585	2.25757e+06	0.110997	-0.0124405	-0.0975962	0.0111861	0.0184474
4225	4220	K.ISHVSTGGGASLELLEGK.E	YCR012W	1753.92	3	1753.92	585.648	1361.77	1753.92	584.639	1761.93	587.311	-0.0034	0.43	584.6392,584.974966667,585.310733333,585.6465,585.982266667,586.318033333,586.6538,586.989566667,587.3106,587.646366667,587.982133333,588.3179,588.653666667,588.989433333,589.3252,589.660966667	0.0,126055.046875,0.0,1589400.25,1767964.125,0.0,0.0,0.0,0.0,0.0,0.0,6122325.5,4527684.0,0.0,0.0,0.0	1.93851	1753.92	1.0,0.93292378,0.0868944060613	3.88e-06	3.62e-06	3.4e-07	0.00455241	0.00424705	0.00039558	388800	126055	3.08436	81.1155	-33.157	-33.157	32.2586
4227	4226	R.TGQFGWSANMER[166.11].L	YPL240C	1392.61	2	1392.61	697.313	1362.55	1382.6	691.301	1392.61	696.305	-0.0025	0.77	691.3006,691.80425,692.3079,692.81155,693.3152,693.81885,694.3225,694.82615,696.30475,696.8084,697.31205,697.8157,698.31935,698.823,699.32665,699.8303	0.0,0.0,1976453.0,1323132.5,616253.375,0.0,0.0,0.0,0.0,0.0,4221453.0,1905047.125,0.0,0.0,0.0,0.0	1.79519	1382.6	1.0,0.74749764,0.0634621294146	3.63e-06	2.71e-06	2.3e-07	0.00724238	0.00541366	0.00045962	413611	1976453	0.209269	-0.278232	-0.200374	-0.303208	-0.29147
4228	4226	R.TGQFGWSANMER.L	YPL240C	1382.6	2	1382.61	692.309	1363.02	1382.61	691.303	1392.61	696.307	0.0017	0.77	691.3027,691.80635,692.31,692.81365,693.3173,693.82095,694.3246,694.82825,696.30685,696.8105,697.31415,697.8178,698.32145,698.8251,699.32875,699.8324	0.0,0.0,1976453.0,0.0,0.0,0.0,0.0,0.0,0.0,0.0,4221453.0,0.0,0.0,0.0,0.0,0.0	-1.22956	1382.61	1.0,0.74749764,0.0634621294146	-2.46e-06	-1.84e-06	-1.6e-07	0.00718424	0.0053702	0.00045593	413611	1976453	0.209269	-1	-1	-1	-1
4230	4226	K.LAVLSYYK.V	YLR167W	955.538	2	955.536	478.776	1363.48	955.536	477.768	963.55	481.775	-0.0022	0.44	477.7678,478.27145,478.7751,479.27875,479.7824,480.28605,480.7897,481.29335,481.7749,482.27855,482.7822,483.28585,483.7895,484.29315,484.7968,485.30045	0.0,0.0,2020166.0,1055680.75,0.0,0.0,0.0,0.0,0.0,178617.421875,5662916.5,2089445.0,0.0,0.0,0.0,0.0	2.30237	955.536	1.0,0.56635122,0.0242428691533	4.6e-06	2.61e-06	1.1e-07	0.00832197	0.00471316	0.00020175	324609	2020166	0.160684	-0.265014	-0.411236	-0.277202	-0.212972
4240	4236	K.ISHVSTGGGASLELLEGK[136.11].E	YCR012W	1761.94	2	1761.94	881.975	1366.53	1753.93	876.965	1761.94	880.972	0.008	0.43	876.9645,877.46815,877.9718,878.47545,878.9791,879.48275,879.9864,880.49005,880.9716,881.47525,881.9789,882.48255,882.9862,883.48985,883.9935,884.49715	0.0,0.0,1322560.875,0.0,0.0,0.0,0.0,0.0,0.0,0.0,2450274.25,0.0,0.0,0.0,0.0,0.0	-4.54046	1753.93	1.0,0.93292378,0.0868944060613	-9.14e-06	-8.53e-06	-7.9e-07	0.00456014	0.00425426	0.00039625	339105	1.32256e+06	0.2564	-1	-1	-1	-1
4243	4242	R.SIAPAYGIPVVLHSDHC[160.03]AK[136.11].K	YKL060C	2042.05	4	2042.05	511.52	1367.57	2034.04	508.509	2042.05	510.513	0.001	0.58	508.509175,508.761,509.012825,509.26465,509.516475,509.7683,510.020125,510.27195,510.512725,510.76455,511.016375,511.2682,511.520025,511.77185,512.023675,512.2755	0.0,0.0,0.0,508207.46875,28257486.0,31880506.0,0.0,0.0,0.0,1095478.75,0.0,2611317.25,51488364.0,0.0,0.0,0.0	-0.489704	2034.04	1.0,1.1109002,0.126868229319	-9.9e-07	-1.09e-06	-1.2e-07	0.00393906	0.0043759	0.00049974	428481	508207	0.843122	12.1318	9.12654	-28.0051	5.7784
4245	4242	K.LEITK[136.11]EETLNPIIQDTK[136.11]K[136.11].G	YBR011C	2136.21	3	2136.21	713.077	1368.09	2112.17	704.056	2136.21	712.07	-0.0006	0.57	704.0557333,704.391499967,704.727266633,705.0630333,705.398799967,705.734566633,706.0703333,706.406099967,712.0699333,712.405699967,712.741466633,713.0772333,713.412999967,713.748766633,714.0845333,714.420299967	0.0,0.0,0.0,850014.625,632365.875,850563.4375,0.0,0.0,0.0,0.0,680083.5625,2672927.5,2404321.5,1021035.5,0.0,0.0	0.280871	2112.17	1.0,1.14836634,0.124800067249	5.7e-07	6.6e-07	7e-08	0.0113835	0.0130724	0.00142066	285886	850015	0.336331	4.37261	6.63811	3.5109	4.42467
4258	4254	K.LAVLSYYK[136.11].V	YLR167W	963.552	1	963.553	964.559	1372.07	955.539	955.539	963.553	963.553	0.0011	0.44	955.5389,956.5462,957.5535,958.5608,959.5681,960.5754,961.5827,962.59,963.5531,964.5604,965.5677,966.575,967.5823,968.5896,969.5969,970.6042	0.0,1269776.375,662378.5625,0.0,0.0,0.0,0.0,0.0,0.0,3185567.0,1256201.125,0.0,0.0,0.0,0.0,0.0	-1.14161	955.539	1.0,0.56635122,0.0242428691533	-2.31e-06	-1.31e-06	-6e-08	0.00838479	0.00474873	0.00020327	445829	1.26978e+06	0.351108	-1	-1	-1	-1
4266	4264	R.Q[111.03]NDITDGK[136.11]DYHTLANNVESK[136.11].L	YDR450W,YML026C	2260.06	3	2260.06	754.36	1374.61	2244.03	748.01	2260.06	753.353	0.0009	0.63	748.0101,748.345866667,748.681633333,749.0174,749.353166667,749.688933333,750.0247,750.360466667,753.3529,753.688666667,754.024433333,754.3602,754.695966667,755.031733333,755.3675,755.703266667	0.0,0.0,0.0,959144.1875,1382037.875,885391.5,0.0,0.0,0.0,0.0,0.0,2630912.25,3423481.5,1408975.25,0.0,0.0	-0.39822	2244.03	1.0,1.17915212,0.147428327431	-8e-07	-9.5e-07	-1.2e-07	0.00714188	0.00842136	0.00105292	211094	959144	0.220086	34.836	8.2594	-26.442	-26.442
4271	4270	R.SIAPAYGIPVVLHSDHC[160.03]AK[136.11].K	YKL060C	2042.05	2	2042.06	1022.03	1376.04	2034.04	1017.02	2042.06	1021.03	0.0073	0.58	1017.0215,1017.52515,1018.0288,1018.53245,1019.0361,1019.53975,1020.0434,1020.54705,1021.0286,1021.53225,1022.0359,1022.53955,1023.0432,1023.54685,1024.0505,1024.55415	0.0,0.0,2597061.0,2666425.0,0.0,0.0,0.0,0.0,0.0,0.0,4268070.5,4999311.0,0.0,0.0,0.0,0.0	-3.57484	2034.04	1.0,1.1109002,0.126868229319	-7.19e-06	-7.99e-06	-9.1e-07	0.00393284	0.004369	0.00049895	579867	2597061	0.223278	-0.00764263	-0.108837	0.00514786	0.106484
4280	4276	R.SIAPAYGIPVVLHSDHC[160.03]AK.K	YKL060C	2034.04	2	2034.04	1018.03	1378.44	2034.04	1017.02	2042.05	1021.03	0.0043	0.58	1017.02,1017.52365,1018.0273,1018.53095,1019.0346,1019.53825,1020.0419,1020.54555,1021.0271,1021.53075,1022.0344,1022.53805,1023.0417,1023.54535,1024.049,1024.55265	0.0,0.0,2262878.25,3230025.5,1604833.375,0.0,0.0,0.0,0.0,226825.03125,3933346.5,4386329.0,2499123.5,0.0,0.0,0.0	-2.11402	2034.04	1.0,1.1109002,0.126868229319	-4.23e-06	-4.7e-06	-5.4e-07	0.00392035	0.00435512	0.00049737	602261	2.26288e+06	0.266148	0.11443	0.00514786	0.106484	0.306591
4283	4282	K.ISHVSTGGGASLELLEGK.E	YCR012W	1753.92	3	1753.92	585.648	1379.46	1753.92	584.64	1761.93	587.312	-0.0006	0.43	584.6401333,584.975899967,585.311666633,585.6474333,585.983199967,586.318966633,586.6547333,586.990499967,587.3115333,587.647299967,587.983066633,588.3188333,588.654599967,588.990366633,589.3261333,589.661899967	253877.71875,0.0,296698.5625,5905394.0,5570809.5,0.0,0.0,0.0,503165.0625,0.0,243557.515625,12677662.0,11906134.0,0.0,0.0,0.0	0.342091	1753.92	1.0,0.93292378,0.0868944060613	6.8e-07	6.4e-07	6e-08	0.00454921	0.00424406	0.0003953	1.17938e+06	253878	4.64548	33.7522	45.6634	35.8698	25.0099
4286	4282	R.EMGEEVYHAYTEVK[136.11].A	YPL061W	1691.76	2	1691.77	846.887	1380.21	1683.75	841.875	1691.77	845.883	0.0059	0.43	841.87545,842.3791,842.88275,843.3864,843.89005,844.3937,844.89735,845.401,845.88255,846.3862,846.88985,847.3935,847.89715,848.4008,848.90445,849.4081	0.0,0.0,1046428.375,1362585.125,0.0,0.0,0.0,0.0,0.0,0.0,3477168.5,3232152.5,0.0,0.0,0.0,0.0	-3.48749	1683.75	1.0,0.91619066,0.0815317727149	-7.02e-06	-6.44e-06	-5.7e-07	0.00475271	0.00435438	0.0003875	610932	1.04643e+06	0.583825	-0.187986	-0.686661	0.108641	-0.144763
4289	4288	K.LAVLSYYK.V	YLR167W	955.538	2	955.537	478.776	1381.19	955.537	477.768	963.551	481.775	-0.0012	0.44	477.7683,478.27195,478.7756,479.27925,479.7829,480.28655,480.7902,481.29385,481.7754,482.27905,482.7827,483.28635,483.79,484.29365,484.7973,485.30095	0.0,0.0,4524234.0,1453210.25,0.0,0.0,0.0,0.0,0.0,133405.296875,8585205.0,3087695.0,0.0,0.0,0.0,0.0	1.25584	955.537	1.0,0.56635122,0.0242428691533	2.51e-06	1.42e-06	6e-08	0.00831987	0.00471197	0.0002017	362343	4524234	0.0800894	-0.309845	-0.26479	-0.388393	-0.294942
4295	4294	K.LAVLSYYK[136.11].V	YLR167W	963.552	2	963.551	482.783	1382.78	955.536	477.768	963.551	481.775	-0.0015	0.44	477.76815,478.2718,478.77545,479.2791,479.78275,480.2864,480.79005,481.2937,481.77525,482.2789,482.78255,483.2862,483.78985,484.2935,484.79715,485.3008	0.0,0.0,3245661.75,1267302.375,0.0,0.0,0.0,0.0,0.0,122125.148438,6752137.5,2724926.0,0.0,0.0,0.0,0.0	1.55674	955.536	1.0,0.56635122,0.0242428691533	3.15e-06	1.79e-06	8e-08	0.00839028	0.00475184	0.0002034	197419	3.24566e+06	0.0608255	-0.295367	-0.388393	-0.294942	-0.116552
4304	4300	K.VLPTNAIYYANR[166.11].A	YOR007C	1403.74	2	1403.74	702.879	1385.06	1393.74	696.868	1403.74	701.872	-0.0001	10.98	696.8676,697.37125,697.8749,698.37855,698.8822,699.38585,699.8895,700.39315,701.87175,702.3754,702.87905,703.3827,703.88635,704.39,704.89365,705.3973	0.0,0.0,2367126.5,0.0,0.0,0.0,0.0,0.0,0.0,0.0,2066898.875,1971931.25,0.0,0.0,0.0,0.0	0.0712381	1393.74	1.0,0.79181986,0.0600971986647	1.4e-07	1.1e-07	1e-08	0.00718106	0.00568611	0.00043156	2.51749e+06	2.36713e+06	1.06352	-0.540792	-0.677322	-0.438348	-0.499915
4307	4306	R.SIAPAYGIPVVLHSDHC[160.03]AK[136.11].K	YKL060C	2042.05	4	2042.05	511.52	1386.03	2034.03	508.508	2042.05	510.512	-0.0036	0.58	508.508025,508.75985,509.011675,509.2635,509.515325,509.76715,510.018975,510.2708,510.511575,510.7634,511.015225,511.26705,511.518875,511.7707,512.022525,512.27435	0.0,0.0,0.0,0.0,4456980.0,5525964.0,3252343.5,0.0,0.0,0.0,0.0,237221.90625,8726840.0,9471546.0,0.0,0.0	1.76293	2034.03	1.0,1.1109002,0.126868229319	3.55e-06	3.94e-06	4.5e-07	0.0039436	0.00438095	0.00050032	733410	4456980	0.164553	6.992	2.30192	-28.0051	-28.0051
4308	4306	K.ISHVSTGGGASLELLEGK[136.11].E	YCR012W	1761.94	3	1761.93	588.319	1386.29	1753.92	584.64	1761.93	587.311	-0.0019	0.43	584.6397,584.975466667,585.311233333,585.647,585.982766667,586.318533333,586.6543,586.990066667,587.3111,587.646866667,587.982633333,588.3184,588.654166667,588.989933333,589.3257,589.661466667	201102.59375,0.0,654612.0,4065848.0,3128339.75,2221379.25,301037.53125,0.0,312749.53125,269253.375,340692.75,7915353.0,7273590.5,0.0,0.0,0.0	1.07836	1753.92	1.0,0.93292378,0.0868944060613	2.17e-06	2.03e-06	1.9e-07	0.00457148	0.00426484	0.00039724	690756	201103	3.43484	13.759	18.3294	11.9032	12.3079
4329	4324	K.ISHVSTGGGASLELLEGK[136.11].E	YCR012W	1761.94	2	1761.93	881.975	1391.9	1753.92	876.96	1761.93	880.967	-0.001	0.44	876.96,877.46365,877.9673,878.47095,878.9746,879.47825,879.9819,880.48555,880.9671,881.47075,881.9744,882.47805,882.9817,883.48535,883.989,884.49265	0.0,0.0,1103085.375,499208.71875,328244.90625,0.0,0.0,0.0,0.0,0.0,2144664.75,2224630.25,440147.5625,264036.625,0.0,0.0	0.567558	1753.92	1.0,0.93292378,0.0868944060613	1.14e-06	1.07e-06	1e-07	0.00457045	0.00426388	0.00039715	158539	1.10309e+06	0.143723	0.0651031	0.368797	-0.101015	-0.0272671
4331	4330	K.STMAWGLEAR[166.11].V	YPR145W	1130.54	2	1130.55	566.278	1392.6	1120.54	560.269	1130.55	565.273	0.0036	1.22	560.26855,560.7722,561.27585,561.7795,562.28315,562.7868,563.29045,563.7941,565.2727,565.77635,566.28,566.78365,567.2873,567.79095,568.2946,568.79825	278646.0,0.0,1699290.0,0.0,0.0,0.0,0.0,409437.78125,143505.515625,181596.421875,5166002.0,0.0,0.0,0.0,0.0,0.0	-3.18431	1120.54	1.0,0.60638484,0.041064004085	-6.45e-06	-3.91e-06	-2.7e-07	0.00892524	0.00541213	0.00036651	466260	278646	1.6733	-1	-1	-1	-1
4335	4330	R.VGLGEIIR[166.11].F	YDL022W	865.526	2	865.524	433.77	1393.52	855.516	427.758	865.524	432.762	-0.0019	0.31	427.7579,428.26155,428.7652,429.26885,429.7725,430.27615,430.7798,431.28345,432.76205,433.2657,433.76935,434.273,434.77665,435.2803,435.78395,436.2876	0.0,0.0,1224946.625,424340.53125,0.0,0.0,0.0,0.0,0.0,0.0,4037875.0,810635.5625,0.0,0.0,0.0,0.0	2.1952	855.516	1.0,0.47453766,0.0231252998383	4.47e-06	2.12e-06	1e-07	0.011703	0.00555353	0.00027064	187928	1.22495e+06	0.153417	-0.261597	0.0315951	-0.505497	-0.191839
4337	4336	K.SISIVGSYVGNR.A	YMR303C	1250.66	2	1250.66	626.338	1394.16	1250.66	625.331	1260.67	630.335	-0.0009	0.47	625.3305,625.83415,626.3378,626.84145,627.3451,627.84875,628.3524,628.85605,630.33465,630.8383,631.34195,631.8456,632.34925,632.8529,633.35655,633.8602	0.0,0.0,6094218.0,4465975.5,0.0,0.0,0.0,0.0,0.0,595949.125,13934697.0,7859995.0,0.0,0.0,0.0,0.0	0.719619	1250.66	1.0,0.6775326,0.0487583139816	1.44e-06	9.8e-07	7e-08	0.00794032	0.00537982	0.00038716	1.05831e+06	6094218	0.173659	-0.0769005	-0.0793502	-0.0916912	-0.0664805
4338	4336	R.R[166.11]INELTLLVQK[136.11].R	YNL178W	1343.83	2	1343.82	672.92	1394.39	1325.8	662.901	1343.82	671.912	-0.0009	0.72	662.90105,663.4047,663.90835,664.412,664.91565,665.4193,665.92295,666.4266,671.9123,672.41595,672.9196,673.42325,673.9269,674.43055,674.9342,675.43785	0.0,0.0,2271276.75,2638572.75,0.0,0.0,0.0,0.0,0.0,467425.84375,4960622.0,2566653.25,0.0,0.0,0.0,0.0	0.66973	1325.8	1.0,0.73418898,0.0538882029741	1.37e-06	1e-06	7e-08	0.013595	0.00998132	0.00073261	1.33073e+06	2.27128e+06	0.585896	-0.237567	-0.278442	-0.019654	-0.371832
4341	4336	K.TPAYALFASQQK[136.11].S	YHR019C	1331.7	2	1331.7	666.856	1395.1	1323.68	661.841	1331.7	665.848	0.0003	0.41	661.8413,662.34495,662.8486,663.35225,663.8559,664.35955,664.8632,665.36685,665.8484,666.35205,666.8557,667.35935,667.863,668.36665,668.8703,669.37395	0.0,0.0,1330731.5,827635.9375,0.0,0.0,0.0,0.0,202694.5,0.0,3069404.25,1800329.375,0.0,0.0,0.0,0.0	-0.225277	1323.68	1.0,0.75032542,0.0515542397796	-4.5e-07	-3.4e-07	-2e-08	0.00605402	0.00454248	0.00031211	257393	1.33073e+06	0.193422	-0.029701	-0.0512664	-0.204017	0.119183
4346	4342	R.Q[111.03]TVAVGVIK[136.11].S	YBR118W	904.547	1	904.551	905.555	1396.41	896.537	896.537	904.551	904.551	0.0035	0.52	896.5366,897.5439,898.5512,899.5585,900.5658,901.5731,902.5804,903.5877,904.5508,905.5581,906.5654,907.5727,908.58,909.5873,910.5946,911.6019	0.0,1415525.75,0.0,0.0,0.0,0.0,0.0,0.0,0.0,3735062.25,0.0,0.0,0.0,0.0,0.0,0.0	-3.86934	896.537	1.0,0.5106355,0.0263364517155	-7.84e-06	-4e-06	-2.1e-07	0.00893122	0.0045606	0.00023522	193669	1.41553e+06	0.136817	-59.7503	-59.7503	-59.7503	-59.7503
4349	4348	K.SISIVGSYVGNR[166.11].A	YMR303C	1260.67	2	1260.67	631.342	1397.26	1250.66	625.33	1260.67	630.334	-0.0012	0.47	625.3303,625.83395,626.3376,626.84125,627.3449,627.84855,628.3522,628.85585,630.33445,630.8381,631.34175,631.8454,632.34905,632.8527,633.35635,633.86	187099.96875,0.0,12459729.0,9623855.0,0.0,0.0,0.0,0.0,0.0,1171443.125,30211524.0,19861020.0,0.0,0.0,189739.5625,0.0	0.951875	1250.66	1.0,0.6775326,0.0487583139816	1.93e-06	1.31e-06	9e-08	0.00800434	0.0054232	0.00039028	594500	187100	3.17745	-0.0349985	-0.0664805	0.0198439	-0.061022
4356	4354	R.Q[111.03]TVAVGVIK.S	YBR118W	896.533	1	896.535	897.54	1399.08	896.535	896.535	904.549	904.549	0.0022	0.52	896.5353,897.5426,898.5499,899.5572,900.5645,901.5718,902.5791,903.5864,904.5495,905.5568,906.5641,907.5714,908.5787,909.586,910.5933,911.6006	0.0,4675551.5,0.0,0.0,0.0,0.0,0.0,0.0,363966.21875,10840929.0,0.0,0.0,0.0,0.0,0.0,0.0	-2.4539	896.535	1.0,0.5106355,0.0263364517155	-4.91e-06	-2.51e-06	-1.3e-07	0.00885497	0.00452166	0.00023321	363144	4.67555e+06	0.0776688	-1	-1	-59.7503	-59.7503
4357	4354	R.RINELTLLVQK.R	YNL178W	1325.8	2	1325.81	663.909	1399.28	1325.81	662.904	1343.83	671.915	0.005	0.72	662.90405,663.4077,663.91135,664.415,664.91865,665.4223,665.92595,666.4296,671.9153,672.41895,672.9226,673.42625,673.9299,674.43355,674.9372,675.44085	0.0,0.0,3832579.5,0.0,0.0,0.0,0.0,0.0,0.0,427114.5,5958591.5,0.0,0.0,0.0,0.0,0.0	-3.7713	1325.81	1.0,0.73418898,0.0538882029741	-7.54e-06	-5.54e-06	-4.1e-07	0.0134038	0.00984088	0.0007223	465003	3.83258e+06	0.121329	-1	-1	-1	-1
4369	4365	K.ALLDEVVK[136.11].S	YCR012W	893.531	1	893.531	894.539	1402.62	885.517	885.517	893.531	893.531	-0.0002	0.4	885.5169,886.5242,887.5315,888.5388,889.5461,890.5534,891.5607,892.568,893.5311,894.5384,895.5457,896.553,897.5603,898.5676,899.5749,900.5822	0.0,1441427.25,718410.0625,0.0,0.0,0.0,0.0,0.0,0.0,3212620.25,1094741.125,0.0,0.0,0.0,0.0,0.0	0.223831	885.517	1.0,0.48886574,0.020730540121	4.5e-07	2.2e-07	1e-08	0.00905076	0.00442461	0.00018763	1360157	1.44143e+06	0.943618	-0.885429	-1	-1	-0.75263
4370	4365	K.YAWVLDK[136.11].L	YBR118W	901.479	2	901.477	451.747	1402.83	893.463	446.732	901.477	450.739	-0.0014	1.46	446.73165,447.2353,447.73895,448.2426,448.74625,449.2499,449.75355,450.2572,450.73875,451.2424,451.74605,452.2497,452.75335,453.257,453.76065,454.2643	0.0,0.0,800489.0,211061.3125,0.0,0.0,0.0,0.0,0.0,0.0,3236718.5,667529.0625,0.0,0.0,0.0,0.0	1.553	893.463	1.0,0.53274522,0.022527907554	3.15e-06	1.68e-06	7e-08	0.00897296	0.0047803	0.00020214	589102	800489	0.735927	-0.366827	-0.436468	-0.591506	-0.25002
4373	4371	R.SVDSIYQVVR[166.11].C	YBR025C	1174.62	2	1174.63	588.318	1403.68	1164.62	582.309	1174.63	587.313	0.0033	0.12	582.30855,582.8122,583.31585,583.8195,584.32315,584.8268,585.33045,585.8341,587.3127,587.81635,588.32,588.82365,589.3273,589.83095,590.3346,590.83825	0.0,0.0,1698185.5,0.0,0.0,0.0,0.0,0.0,0.0,165738.515625,8058010.5,0.0,0.0,0.0,0.0,0.0	-2.80941	1164.62	1.0,0.63566616,0.0410151735374	-5.69e-06	-3.62e-06	-2.3e-07	0.00858795	0.00545907	0.00035224	219316	1.69819e+06	0.129147	-1	-1	-1	-1
4373	4371	K.ISHVSTGGGASLELLEGK[136.11].E	YCR012W	1761.94	3	1761.94	588.319	1403.68	1751.93	583.977	1761.94	587.313	0.003	0.43	583.9766333,584.312399967,584.648166633,584.9839333,585.319699967,585.655466633,585.9912333,586.326999967,587.3127333,587.648499967,587.984266633,588.3200333,588.655799967,588.991566633,589.3273333,589.663099967	0.0,498443.03125,0.0,0.0,0.0,0.0,0.0,0.0,0.0,0.0,248173.953125,8058010.5,0.0,0.0,0.0,0.0	-1.70267	1751.93	1.0,0.93292378,0.0868944060613	-3.43e-06	-3.2e-06	-3e-07	0.00570929	0.00532634	0.00049611	1.69819e+06	498443	3.40698	65.3411	-33.157	33.8037	37.8947
4376	4371	K.SISIVGSYVGNR[166.11].A	YMR303C	1260.67	1	1260.67	1261.68	1404.32	1250.66	1250.66	1260.67	1260.67	0.0028	0.47	1250.6646,1251.6719,1252.6792,1253.6865,1254.6938,1255.7011,1256.7084,1257.7157,1260.6729,1261.6802,1262.6875,1263.6948,1264.7021,1265.7094,1266.7167,1267.724	0.0,1633384.125,1026581.1875,0.0,0.0,0.0,0.0,0.0,0.0,2598668.25,1819073.875,0.0,0.0,0.0,0.0,0.0	-2.22104	1250.66	1.0,0.6775326,0.0487583139816	-4.5e-06	-3.05e-06	-2.2e-07	0.00799789	0.00541883	0.00038996	154308	1.63338e+06	0.0944716	-0.937494	-0.811371	-1	-1
4401	4400	K.SISIVGSYVGNR.A	YMR303C	1250.66	2	1250.66	626.338	1411.72	1250.66	625.33	1260.67	630.334	-0.0014	0.47	625.33025,625.8339,626.33755,626.8412,627.34485,627.8485,628.35215,628.8558,630.3344,630.83805,631.3417,631.84535,632.349,632.85265,633.3563,633.85995	133067.890625,151366.546875,20125488.0,12667031.0,0.0,0.0,0.0,0.0,0.0,1810209.25,36153424.0,24845840.0,0.0,0.0,0.0,0.0	1.11941	1250.66	1.0,0.6775326,0.0487583139816	2.24e-06	1.52e-06	1.1e-07	0.00794112	0.00538037	0.0003872	449012	133068	3.37431	-0.0358545	-0.0105178	-0.0162054	-0.0889479
4407	4406	R.Q[111.03]TVAVGVIK[136.11].S	YBR118W	904.547	1	904.549	905.555	1413.39	896.535	896.535	904.549	904.549	0.0021	0.52	896.5352,897.5425,898.5498,899.5571,900.5644,901.5717,902.579,903.5863,904.5494,905.5567,906.564,907.5713,908.5786,909.5859,910.5932,911.6005	0.0,15355697.0,0.0,0.0,0.0,0.0,0.0,0.0,1056690.75,33057008.0,0.0,0.0,0.0,0.0,0.0,0.0	-2.3216	896.535	1.0,0.5106355,0.0263364517155	-4.71e-06	-2.4e-06	-1.2e-07	0.00893437	0.00456221	0.0002353	3840098	15355697	0.250076	-59.7503	-59.7503	-59.7503	-59.7503
4412	4411	K.ALLDEVVK[136.11].S	YCR012W	893.531	2	893.53	447.773	1415.11	885.516	442.758	893.53	446.765	-0.0013	0.4	442.7579,443.26155,443.7652,444.26885,444.7725,445.27615,445.7798,446.28345,446.765,447.26865,447.7723,448.27595,448.7796,449.28325,449.7869,450.29055	0.0,0.0,34675216.0,16722272.0,0.0,0.0,0.0,0.0,0.0,2356331.0,68613320.0,0.0,0.0,0.0,0.0,0.0	1.4549	885.516	1.0,0.48886574,0.020730540121	2.95e-06	1.44e-06	6e-08	0.00905327	0.00442583	0.00018768	410194	34675216	0.0118296	-0.681794	-0.698426	-0.668828	-0.676829
4413	4411	K.SISIVGSYVGNR[166.11].A	YMR303C	1260.67	2	1260.67	631.342	1415.31	1250.66	625.33	1260.67	630.335	-0.0011	0.47	625.33035,625.834,626.33765,626.8413,627.34495,627.8486,628.35225,628.8559,630.3345,630.83815,631.3418,631.84545,632.3491,632.85275,633.3564,633.86005	0.0,0.0,14389553.0,9665964.0,0.0,0.0,0.0,0.0,0.0,968313.25,25783096.0,16573713.0,0.0,0.0,118581.195312,0.0	0.872552	1250.66	1.0,0.6775326,0.0487583139816	1.77e-06	1.2e-06	9e-08	0.00800418	0.00542309	0.00039027	322716	14389553	0.0224271	-0.061285	-0.0889479	-0.0359539	-0.0482379
4418	4417	K.ALLDEVVK.S	YCR012W	885.517	2	885.516	443.766	1416.69	885.516	442.758	893.53	446.765	-0.0008	0.4	442.75815,443.2618,443.76545,444.2691,444.77275,445.2764,445.78005,446.2837,446.76525,447.2689,447.77255,448.2762,448.77985,449.2835,449.78715,450.2908	0.0,0.0,29588162.0,13449408.0,0.0,0.0,0.0,0.0,0.0,1945977.0,55541516.0,0.0,0.0,0.0,0.0,0.0	0.903427	885.516	1.0,0.48886574,0.020730540121	1.81e-06	8.8e-07	4e-08	0.00897095	0.00438559	0.00018597	153879	29588162	0.00520069	-0.678296	-0.668828	-0.676829	-0.693656
4429	4428	K.YAWVLDK[136.11].L	YBR118W	901.479	2	901.477	451.747	1419.91	893.463	446.731	901.477	450.738	-0.0021	1.46	446.7313,447.23495,447.7386,448.24225,448.7459,449.24955,449.7532,450.25685,450.7384,451.24205,451.7457,452.24935,452.753,453.25665,453.7603,454.26395	0.0,0.0,22323418.0,11343410.0,0.0,0.0,0.0,0.0,0.0,1405759.0,46560908.0,23735304.0,0.0,0.0,0.0,0.0	2.32951	893.463	1.0,0.53274522,0.022527907554	4.72e-06	2.52e-06	1.1e-07	0.00897454	0.00478115	0.00020218	183364	22323418	0.00821399	-0.247802	-0.032231	-0.0441193	-0.713672
4431	4428	R.NVQVHQEPYVFNAR[166.11]PDGVHVINVGK[136.11].T	YGR214W	2833.47	3	2834.47	945.499	1420.54	2816.45	938.815	2834.47	944.823	0.9935	0.67	938.8152333,939.150999967,939.486766633,939.8225333,940.158299967,940.494066633,940.8298333,941.165599967,944.8227333,945.158499967,945.494266633,945.8300333,946.165799967,946.501566633,946.8373333,947.173099967	0.0,0.0,693544.25,931985.875,795039.1875,410358.78125,0.0,210224.109375,0.0,0.0,873907.6875,2194363.75,1173935.375,532055.125,188453.21875,0.0	-350.63	2816.45	1.0,1.57862756,0.26163099655	-0.00070751	-0.00111689	-0.00018511	0.00569152	0.00898478	0.00148908	170420	693544	0.245723	0.151614	0.210617	0.263466	-0.00383263
4446	4445	R.LWDVATGETYQR.F	YMR116C	1437.69	2	1437.69	719.852	1424.87	1437.69	718.844	1447.7	723.848	-0.0012	0.87	718.8438,719.34745,719.8511,720.35475,720.8584,721.36205,721.8657,722.36935,723.84795,724.3516,724.85525,725.3589,725.86255,726.3662,726.86985,727.3735	0.0,0.0,2216525.75,1348537.125,0.0,0.0,0.0,0.0,0.0,0.0,4588800.0,2678033.5,0.0,0.0,0.0,729625.5625	0.834673	1437.69	1.0,0.7923129,0.0604880643305	1.67e-06	1.32e-06	1e-07	0.00691493	0.00547879	0.00041827	579539	2.21653e+06	0.261463	-0.163134	-0.120634	-0.253225	-0.113352
4459	4457	R.NVQVHQEPYVFNAR[166.11]PDGVHVINVGK[136.11].T	YGR214W	2833.47	4	2833.47	709.376	1428.62	2815.45	703.863	2833.47	708.368	-0.0006	0.67	703.862775,704.1146,704.366425,704.61825,704.870075,705.1219,705.373725,705.62555,708.3684,708.620225,708.87205,709.123875,709.3757,709.627525,709.87935,710.131175	0.0,0.0,162326.328125,0.0,1440288.5,2259169.25,1093895.875,924628.6875,0.0,0.0,0.0,260648.109375,1844988.875,2771564.5,2231193.5,956115.75	0.211754	2815.45	1.0,1.57862756,0.26163099655	4.3e-07	6.7e-07	1.1e-07	0.00640171	0.0101059	0.00167489	223477	162326	1.37672	1.80091	-20.0038	0.0171522	-20.0038
4467	4463	K.IHQYLFQEGVVVAK[136.11].K	YMR230W	1637.9	2	1637.9	819.958	1430.96	1629.89	814.945	1637.9	818.952	0.0014	0.28	814.94465,815.4483,815.95195,816.4556,816.95925,817.4629,817.96655,818.4702,818.95175,819.4554,819.95905,820.4627,820.96635,821.47,821.97365,822.4773	0.0,0.0,442394.125,400847.90625,162861.125,0.0,0.0,0.0,0.0,197103.390625,1671257.25,1520389.5,300728.625,0.0,0.0,0.0	-0.854752	1629.89	1.0,0.94701866,0.0820189186554	-1.72e-06	-1.63e-06	-1.4e-07	0.0049153	0.00465488	0.00040315	645615	442394	1.45937	0.107095	0.403691	-0.0401814	0.0703537
4470	4469	R.LWDVATGETYQR[166.11].F	YMR116C	1447.7	2	1447.7	724.856	1431.94	1437.69	718.845	1447.7	723.849	0.0009	0.87	718.84485,719.3485,719.85215,720.3558,720.85945,721.3631,721.86675,722.3704,723.849,724.35265,724.8563,725.35995,725.8636,726.36725,726.8709,727.37455	0.0,0.0,4271042.0,3242820.0,0.0,0.0,0.0,107064.320312,0.0,0.0,8391251.0,5893299.5,0.0,0.0,0.0,415704.21875	-0.621677	1437.69	1.0,0.7923129,0.0604880643305	-1.26e-06	-1e-06	-8e-08	0.00696012	0.00551459	0.000421	207740	4271042	0.0486392	-0.0901448	-0.0245792	-0.0893475	-0.158585
4482	4480	K.NFGVWVR.Y	YOR312C	876.461	2	876.465	439.238	1435.4	876.465	438.233	886.474	443.237	0.0048	0.21	438.2327,438.73635,439.24,439.74365,440.2473,440.75095,441.2546,441.75825,443.23685,443.7405,444.24415,444.7478,445.25145,445.7551,446.25875,446.7624	0.0,0.0,2813309.5,0.0,0.0,0.0,0.0,0.0,0.0,343116.375,0.0,0.0,0.0,0.0,0.0,438530.875	-5.47657	876.465	1.0,0.5219244,0.026946333144	-1.1e-05	-5.72e-06	-3e-07	0.0112791	0.00588682	0.00030393	935008	2.81331e+06	0.332352	-1	-58.4796	-1	-58.4796
4489	4486	R.LFEGNALIR[166.11].R	YPL081W,YBR189W	1041.58	2	1041.58	521.8	1437.17	1031.57	515.787	1041.58	520.791	-0.0027	0.84	515.7868,516.29045,516.7941,517.29775,517.8014,518.30505,518.8087,519.31235,520.79095,521.2946,521.79825,522.3019,522.80555,523.3092,523.81285,524.3165	0.0,0.0,1001755.75,358556.9375,0.0,0.0,0.0,0.0,0.0,0.0,3254508.25,1265781.625,0.0,0.0,0.0,0.0	2.5922	1031.57	1.0,0.58199818,0.0326295187928	5.26e-06	3.06e-06	1.7e-07	0.00970723	0.00564959	0.00031674	397351	1.00176e+06	0.396655	-0.236561	0.127929	-0.344268	-0.262646
4493	4492	R.LWIPVNR[166.11].S	YKL152C	906.532	2	906.529	454.273	1438.42	896.521	448.261	906.529	453.265	-0.002	0.49	448.2606,448.76425,449.2679,449.77155,450.2752,450.77885,451.2825,451.78615,453.26475,453.7684,454.27205,454.7757,455.27935,455.783,456.28665,456.7903	369092.15625,0.0,8618074.0,4026095.0,0.0,0.0,0.0,0.0,0.0,447398.5625,17770422.0,8814814.0,0.0,0.0,0.0,0.0	2.20621	896.521	1.0,0.53269092,0.0274107751254	4.49e-06	2.39e-06	1.2e-07	0.011168	0.00594908	0.00030612	3.70194e+06	369092	10.0298	-0.132893	-0.287267	-0.0865057	-0.0968793
4503	4498	R.VVEVC[160.03]LADLQGSEDHSFR[166.11]K[136.11].V	YML063W	2206.08	4	2206.08	552.528	1440.96	2188.05	547.014	2206.08	551.519	-0.0041	0.47	547.013525,547.26535,547.517175,547.769,548.020825,548.27265,548.524475,548.7763,551.51915,551.770975,552.0228,552.274625,552.52645,552.778275,553.0301,553.281925	0.0,0.0,349147.15625,0.0,726027.3125,953619.8125,810356.125,0.0,0.0,0.0,138665.96875,142821.640625,1776182.125,1809494.125,1353765.625,333364.40625	1.8585	2188.05	1.0,1.14199124,0.139118914708	3.76e-06	4.3e-06	5.2e-07	0.00824053	0.00941062	0.00114641	319095	349147	0.913928	-0.775769	-0.632109	-0.743624	-1
4511	4510	K.LATELPAWSK[136.11].L	YBR196C	1122.62	2	1122.61	562.316	1443.31	1114.6	557.3	1122.61	561.307	-0.0022	0.46	557.3,557.80365,558.3073,558.81095,559.3146,559.81825,560.3219,560.82555,561.3071,561.81075,562.3144,562.81805,563.3217,563.82535,564.329,564.83265	0.0,0.0,2223269.25,1553958.375,0.0,0.0,0.0,0.0,0.0,0.0,5662765.5,3040722.5,678836.0625,0.0,0.0,0.0	1.95971	1114.6	1.0,0.63524788,0.034821425777	3.96e-06	2.52e-06	1.4e-07	0.00719416	0.00457008	0.00025051	749739	2.22327e+06	0.337224	-0.109041	-0.0120838	-0.0828224	-0.182181
4517	4516	K.NFGVWVR[166.11].Y	YOR312C	886.469	2	886.467	444.242	1444.95	876.458	438.229	886.467	443.233	-0.0022	0.48	438.2292,438.73285,439.2365,439.74015,440.2438,440.74745,441.2511,441.75475,443.23335,443.737,444.24065,444.7443,445.24795,445.7516,446.25525,446.7589	0.0,0.0,4265841.0,1703813.125,0.0,113750.4375,0.0,0.0,0.0,168281.6875,7619077.0,2388841.0,0.0,0.0,0.0,0.0	2.48176	876.458	1.0,0.5219244,0.026946333144	5.05e-06	2.64e-06	1.4e-07	0.0114241	0.0059625	0.00030784	199435	4265841	0.0467516	-0.354217	-0.323627	-0.340217	-0.416558
4526	4522	K.STFVLDDWK[136.11]R[166.11].K	YPL048W	1283.66	2	1283.66	642.839	1447.16	1265.64	632.818	1283.66	641.83	-0.0036	0.92	632.8184,633.32205,633.8257,634.32935,634.833,635.33665,635.8403,636.34395,641.82965,642.3333,642.83695,643.3406,643.84425,644.3479,644.85155,645.3552	0.0,0.0,1833107.875,1125656.0,0.0,0.0,0.0,0.0,0.0,268392.53125,2762307.25,1719636.625,0.0,0.0,0.0,0.0	2.80447	1265.64	1.0,0.71578498,0.0481541467161	5.73e-06	4.1e-06	2.8e-07	0.0142456	0.0101968	0.00068598	273256	1.83311e+06	0.149067	-0.124779	-0.0186763	-0.134993	-0.175833
4527	4522	R.VVEVC[160.03]LADLQGSEDHSFR[166.11]K[136.11].V	YML063W	2206.08	3	2206.07	736.367	1447.39	2188.05	729.351	2206.07	735.358	-0.0059	0.47	729.3507667,729.686533367,730.022300033,730.3580667,730.693833367,731.029600033,731.3653667,731.701133367,735.3582667,735.694033367,736.029800033,736.3655667,736.701333367,737.037100033,737.3728667,737.708633367	0.0,0.0,0.0,1256869.125,1459735.25,924101.5,0.0,0.0,0.0,0.0,348832.3125,2134573.25,1675032.625,1223490.0,629646.9375,0.0	2.67443	2188.05	1.0,1.14199124,0.139118914708	5.42e-06	6.18e-06	7.5e-07	0.00824219	0.00941251	0.00114664	477895	1.25687e+06	0.380227	15.2025	-27.2699	7.51344	18.7052
4544	4540	R.K[136.11]VWLDPNETSEIAQANSR[166.11].N	YBL027W	2075.04	3	2075.04	692.687	1451.94	2057.02	685.672	2075.04	691.679	-0.0026	0.64	685.6717,686.007466667,686.343233333,686.679,687.014766667,687.350533333,687.6863,688.022066667,691.6792,692.014966667,692.350733333,692.6865,693.022266667,693.358033333,693.6938,694.029566667	0.0,0.0,0.0,493147.375,308622.34375,0.0,0.0,0.0,0.0,0.0,329025.90625,1115235.625,1004678.0,0.0,0.0,0.0	1.25299	2057.02	1.0,1.1018802,0.127083492187	2.54e-06	2.8e-06	3.2e-07	0.00876402	0.0096569	0.00111376	228506	493147	0.463362	0.838839	0.673948	3.43634	-0.301283
4553	4552	R.LWIPVNR.S	YKL152C	896.523	2	896.522	449.269	1454.53	896.522	448.261	906.53	453.265	-0.0014	0.49	448.2609,448.76455,449.2682,449.77185,450.2755,450.77915,451.2828,451.78645,453.26505,453.7687,454.27235,454.776,455.27965,455.7833,456.28695,456.7906	0.0,0.0,22898470.0,10777987.0,0.0,0.0,0.0,0.0,0.0,1163219.375,40359672.0,0.0,0.0,0.0,0.0,0.0	1.56159	896.522	1.0,0.53269092,0.0274107751254	3.12e-06	1.66e-06	9e-08	0.0110434	0.00588269	0.00030271	837674	22898470	0.0365821	-0.288067	-0.000747415	-0.68015	-0.195345
4555	4552	K.YDYSHPFASLK[136.11].G	YJR139C	1334.64	3	1334.64	445.887	1455.12	1326.62	442.207	1334.64	444.879	-0.0019	0.61	442.2075,442.543266667,442.879033333,443.2148,443.550566667,443.886333333,444.2221,444.557866667,444.8789,445.214666667,445.550433333,445.8862,446.221966667,446.557733333,446.8935,447.229266667	0.0,0.0,0.0,1072192.875,818300.375,0.0,0.0,0.0,0.0,0.0,0.0,2393727.0,682506.5,213560.078125,0.0,0.0	1.42361	1326.62	1.0,0.76772824,0.0497539612901	2.87e-06	2.21e-06	1.4e-07	0.00604393	0.00464009	0.00030071	783824	1.07219e+06	0.731047	42.4305	16.8248	-40.0763	40.3945
4558	4557	R.LWIPVNR[166.11].S	YKL152C	906.532	2	906.53	454.273	1456.03	896.521	448.261	906.53	453.265	-0.0019	0.49	448.26065,448.7643,449.26795,449.7716,450.27525,450.7789,451.28255,451.7862,453.2648,453.76845,454.2721,454.77575,455.2794,455.78305,456.2867,456.79035	0.0,0.0,19496552.0,8548772.0,0.0,0.0,0.0,0.0,0.0,972759.625,37327452.0,15807829.0,0.0,0.0,0.0,0.0	2.0959	896.521	1.0,0.53269092,0.0274107751254	4.26e-06	2.27e-06	1.2e-07	0.0111677	0.00594896	0.00030612	939142	19496552	0.0481696	-0.165783	-0.131815	-0.195345	-0.17682
4575	4574	K.LATELPAWSK[136.11].L	YBR196C	1122.62	2	1122.61	562.316	1460.88	1114.6	557.299	1122.61	561.307	-0.0034	0.46	557.2994,557.80305,558.3067,558.81035,559.314,559.81765,560.3213,560.82495,561.3065,561.81015,562.3138,562.81745,563.3211,563.82475,564.3284,564.83205	0.0,0.0,4297274.5,1875003.75,0.0,0.0,0.0,0.0,0.0,173247.1875,7466891.5,3906793.75,0.0,0.0,0.0,0.0	3.02864	1114.6	1.0,0.63524788,0.034821425777	6.12e-06	3.89e-06	2.1e-07	0.00719633	0.00457146	0.00025059	220440	4.29727e+06	0.0512977	-0.165586	-0.139031	-0.226325	-0.125788
4579	4574	K.YDYSHPFASLK[136.11].G	YJR139C	1334.64	2	1334.64	668.327	1461.81	1326.63	663.313	1334.64	667.321	0.0026	0.61	663.3135,663.81715,664.3208,664.82445,665.3281,665.83175,666.3354,666.83905,667.3206,667.82425,668.3279,668.83155,669.3352,669.83885,670.3425,670.84615	0.0,0.0,1018526.125,0.0,0.0,0.0,0.0,0.0,0.0,0.0,1777592.625,905300.75,0.0,0.0,0.0,0.0	-1.94809	1326.63	1.0,0.76772824,0.0497539612901	-3.93e-06	-3.02e-06	-2e-07	0.0060371	0.00463485	0.00030037	720170	1.01853e+06	0.707071	-0.56723	-0.270018	-0.578275	-1
4585	4580	R.K[136.11]SELEYYAMLSK[136.11].T	YGL030W	1476.75	2	1476.75	739.383	1463.44	1460.72	730.36	1476.75	738.374	-0.003	1.21	730.35955,730.8632,731.36685,731.8705,732.37415,732.8778,733.38145,733.8851,738.37375,738.8774,739.38105,739.8847,740.38835,740.892,741.39565,741.8993	0.0,0.0,1547234.0,786585.3125,460496.125,0.0,0.0,0.0,382040.75,198397.109375,2495956.0,1519338.5,463958.4375,0.0,0.0,0.0	2.03149	1460.72	1.0,0.81082416,0.0599700783787	4.13e-06	3.35e-06	2.5e-07	0.0109771	0.00890048	0.0006583	902273	1547234	0.583152	-0.275429	-0.215747	-0.296613	-0.289676
4593	4592	K.WTANLLPAR[166.11].Q	YLR367W	1050.59	2	1050.58	526.3	1465.71	1040.57	520.287	1050.58	525.292	-0.002	1.33	520.28735,520.791,521.29465,521.7983,522.30195,522.8056,523.30925,523.8129,525.2915,525.79515,526.2988,526.80245,527.3061,527.80975,528.3134,528.81705	0.0,0.0,4308905.0,2310573.5,0.0,0.0,0.0,0.0,135155.046875,336133.21875,8262510.0,2854898.75,0.0,0.0,0.0,0.0	1.9037	1040.57	1.0,0.59621144,0.0349952826576	3.86e-06	2.3e-06	1.4e-07	0.00962191	0.00573669	0.00033672	308391	4308905	0.0715706	-0.169389	-0.120434	-0.310831	-0.0647318
4609	4604	K.LGNPMPMEATQAAPTIK[136.11].F	YLR179C	1776.9	2	1776.9	889.457	1469.92	1768.89	884.445	1776.9	888.452	0.0047	1.24	884.44495,884.9486,885.45225,885.9559,886.45955,886.9632,887.46685,887.9705,888.45205,888.9557,889.45935,889.963,890.46665,890.9703,891.47395,891.9776	0.0,0.0,1165904.875,932807.5625,0.0,0.0,0.0,0.0,0.0,0.0,1662875.75,2092851.75,752062.375,0.0,0.0,0.0	-2.64506	1768.89	1.0,0.95749332,0.100970618993	-5.33e-06	-5.1e-06	-5.4e-07	0.00452531	0.00433296	0.00045692	360276	1.1659e+06	0.30901	0.103433	0.0593126	0.117082	0.116725
4611	4610	R.LTSLNVVAGSDLR[166.11].R	YAL038W	1353.75	2	1353.75	677.882	1470.63	1343.74	671.87	1353.75	676.874	-0.001	0.49	671.8699,672.37355,672.8772,673.38085,673.8845,674.38815,674.8918,675.39545,676.87405,677.3777,677.88135,678.385,678.88865,679.3923,679.89595,680.3996	232189.296875,0.0,1690370.375,929007.125,0.0,0.0,0.0,0.0,0.0,183427.96875,3700341.5,2196381.75,845008.3125,0.0,0.0,0.0	0.738689	1343.74	1.0,0.71221454,0.0522350999198	1.49e-06	1.06e-06	8e-08	0.00744959	0.0053057	0.00038913	271380	232189	1.16879	0.0985735	0.429123	-0.185957	0.204012
4622	4621	R.LTSLNVVAGSDLR.R	YAL038W	1343.74	2	1343.75	672.878	1473.87	1343.75	671.873	1353.75	676.877	0.005	0.49	671.87295,672.3766,672.88025,673.3839,673.88755,674.3912,674.89485,675.3985,676.8771,677.38075,677.8844,678.38805,678.8917,679.39535,679.899,680.40265	0.0,0.0,5272874.5,0.0,0.0,0.0,0.0,0.0,0.0,592980.375,11329783.0,0.0,0.0,0.0,0.0,0.0	-3.72096	1343.75	1.0,0.71221454,0.0522350999198	-7.44e-06	-5.3e-06	-3.9e-07	0.00738555	0.0052601	0.00038579	184084	5.27287e+06	0.0349116	-1	-1	-1	-1
4624	4621	K.VK[136.11]ADR[166.11]DESSPYAAMLAAQDVAAK[136.11].C	YCR031C,YJL191W	2432.22	3	2432.23	811.748	1474.34	2406.19	802.064	2432.23	810.743	0.0077	0.56	802.0642,802.399966667,802.735733333,803.0715,803.407266667,803.743033333,804.0788,804.414566667,810.7431,811.078866667,811.414633333,811.7504,812.086166667,812.421933333,812.7577,813.093466667	0.0,0.0,0.0,798266.9375,618465.375,1218336.25,0.0,1159576.875,0.0,0.0,209188.171875,2304564.75,2158128.25,0.0,0.0,0.0	-3.16583	2406.19	1.0,1.28152618,0.176695578346	-6.43e-06	-8.25e-06	-1.14e-06	0.0108143	0.0138588	0.00191083	882274	798267	1.10524	15.9345	7.5117	10.5743	-24.4096
4640	4639	K.TGPFEVGVHVLPK[136.11].L	YER043C	1386.78	2	1386.78	694.395	1478.64	1378.76	689.382	1386.78	693.389	0.0025	0.49	689.3817,689.88535,690.389,690.89265,691.3963,691.89995,692.4036,692.90725,693.3888,693.89245,694.3961,694.89975,695.4034,695.90705,696.4107,696.91435	0.0,0.0,3026838.25,1502897.0,0.0,0.0,0.0,0.0,0.0,186842.234375,4471584.0,3314756.5,0.0,0.0,0.0,0.0	-1.80274	1378.76	1.0,0.79933008,0.0583737936882	-3.64e-06	-2.91e-06	-2.1e-07	0.00580896	0.00464328	0.00033909	325077	3.02684e+06	0.107398	-0.364555	0.44687	-0.196216	-0.793619
4652	4651	K.STLEPVEQVLK[136.11].D	YDL229W	1249.7	2	1249.7	625.858	1481.94	1241.69	620.843	1249.7	624.85	-0.0004	0.8	620.84315,621.3468,621.85045,622.3541,622.85775,623.3614,623.86505,624.3687,624.85025,625.3539,625.85755,626.3612,626.86485,627.3685,627.87215,628.3758	0.0,0.0,1394530.75,997878.625,0.0,0.0,0.0,0.0,0.0,167924.84375,3470840.75,1482740.0,0.0,0.0,0.0,0.0	0.320077	1241.69	1.0,0.6756575,0.0414123966705	6.5e-07	4.4e-07	3e-08	0.00645493	0.00436132	0.00026731	310607	1.39453e+06	0.222732	-0.170867	-0.26403	-0.245399	-0.0986116
4653	4651	R.VLNSYWVNQDSTYK[136.11].Y	YMR121C	1723.83	2	1723.83	862.922	1482.16	1715.82	857.91	1723.83	861.917	0.0038	2.16	857.90965,858.4133,858.91695,859.4206,859.92425,860.4279,860.93155,861.4352,861.91675,862.4204,862.92405,863.4277,863.93135,864.435,864.93865,865.4423	0.0,230123.15625,1057245.125,651845.375,0.0,0.0,0.0,0.0,0.0,259469.09375,2953962.75,1844400.25,0.0,0.0,0.0,0.0	-2.20439	1715.82	1.0,0.95902222,0.0839474531248	-4.44e-06	-4.26e-06	-3.7e-07	0.00466633	0.00447512	0.00039173	328754	230123	1.4286	-0.128717	-0.0727983	-0.351091	0.0451488
4658	4657	R.KSEELYPGRPLAIALDTK.G	YAL038W	2000.09	3	2000.09	667.705	1483.59	2000.09	666.698	2026.13	675.377	-0.0008	0.56	666.6978,667.033566667,667.369333333,667.7051,668.040866667,668.376633333,668.7124,669.048166667,675.3767,675.712466667,676.048233333,676.384,676.719766667,677.055533333,677.3913,677.727066667	0.0,0.0,0.0,3110384.0,3776279.25,0.0,0.0,0.0,0.0,0.0,1160913.875,8018659.5,9963486.0,4407019.0,0.0,0.0	0.399981	2000.09	1.0,1.11021806,0.11549269949	8e-07	8.9e-07	9e-08	0.0128513	0.0142677	0.00148423	311171	3110384	0.100043	9.44761	8.04279	7.63475	11.4083
4672	4669	K.TVTDK[136.11]EGIPAGWQGLDNGPESR[166.11].K	YCR012W	2344.14	3	2345.14	782.388	1487.37	2327.12	775.705	2345.14	781.713	0.9965	0.62	775.7052333,776.040999967,776.376766633,776.7125333,777.048299967,777.384066633,777.7198333,778.055599967,781.7127333,782.048499967,782.384266633,782.7200333,783.055799967,783.391566633,783.7273333,784.063099967	0.0,0.0,404371.625,727207.0,480525.71875,309111.3125,294595.25,188426.8125,0.0,0.0,1349521.0,1897477.125,1115025.75,800750.6875,0.0,0.0	-425.102	2327.12	1.0,1.2389233,0.160079158266	-0.00085937	-0.0010647	-0.00013757	0.00688519	0.00853023	0.00110218	758967	404372	1.87691	0.0238083	0.419528	0.207896	-0.165063
4674	4669	R.VLNSYWVNQDSTYK.Y	YMR121C	1715.82	2	1715.82	858.915	1487.88	1715.82	857.909	1723.83	861.917	0.0034	2.16	857.90945,858.4131,858.91675,859.4204,859.92405,860.4277,860.93135,861.435,861.91655,862.4202,862.92385,863.4275,863.93115,864.4348,864.93845,865.4421	0.0,0.0,2422208.0,1934049.75,0.0,0.0,0.0,0.0,0.0,0.0,5085321.0,4276675.0,2488415.5,0.0,0.0,0.0	-1.98157	1715.82	1.0,0.95902222,0.0839474531248	-3.96e-06	-3.8e-06	-3.3e-07	0.00464509	0.00445475	0.00038994	855954	2422208	0.353377	-0.0227025	-0.00326057	-0.137386	0.0835407
4676	4675	R.LTSLNVVAGSDLR[166.11].R	YAL038W	1353.75	2	1353.75	677.882	1488.6	1343.74	671.869	1353.75	676.873	-0.0037	0.49	671.86855,672.3722,672.87585,673.3795,673.88315,674.3868,674.89045,675.3941,676.8727,677.37635,677.88,678.38365,678.8873,679.39095,679.8946,680.39825	196955.953125,0.0,11300205.0,7049507.5,2128011.25,0.0,0.0,0.0,0.0,0.0,20809500.0,13115794.0,4840407.5,0.0,0.0,0.0	2.73315	1343.74	1.0,0.71221454,0.0522350999198	5.53e-06	3.94e-06	2.9e-07	0.00745364	0.00530859	0.00038934	345453	196956	1.75396	-0.0658433	0.0118518	-0.118225	-0.112789
4678	4675	K.EPVSDWTDDVEAR[166.11].L	YAL038W	1527.67	2	1527.67	764.843	1489.06	1517.66	758.831	1527.67	763.835	-0.0016	0.57	758.8309,759.33455,759.8382,760.34185,760.8455,761.34915,761.8528,762.35645,763.83505,764.3387,764.84235,765.346,765.84965,766.3533,766.85695,767.3606	0.0,0.0,1508600.625,925584.25,548555.375,0.0,0.0,0.0,0.0,0.0,2401399.5,1907001.375,712728.9375,256511.75,0.0,0.0	1.04735	1517.66	1.0,0.7957303,0.0631634641735	2.12e-06	1.68e-06	1.3e-07	0.00659667	0.00524917	0.00041667	193147	1.5086e+06	0.128031	-0.0204721	-0.100977	-0.089583	0.0612266
4682	4681	K.TGPFEVGVHVLPK[136.11].L	YER043C	1386.78	3	1386.77	463.266	1490.24	1378.76	459.586	1386.77	462.258	-0.0017	0.49	459.5864,459.922166667,460.257933333,460.5937,460.929466667,461.265233333,461.601,461.936766667,462.2578,462.593566667,462.929333333,463.2651,463.600866667,463.936633333,464.2724,464.608166667	0.0,0.0,0.0,10147931.0,6526345.0,0.0,0.0,0.0,819207.375,163612.359375,731206.9375,18293836.0,13137756.0,0.0,0.0,0.0	1.22587	1378.76	1.0,0.79933008,0.0583737936882	2.47e-06	1.98e-06	1.4e-07	0.00581509	0.00464818	0.00033945	1.17289e+06	10147931	0.115579	40.2553	34.5354	47.662	40.9419
4685	4681	R.K[136.11]SEELYPGR[166.11]PLAIALDTK[136.11].G	YAL038W	2026.13	2	2026.13	1014.07	1490.92	2000.09	1000.05	2026.13	1013.07	0.0004	0.56	1000.0473,1000.55095,1001.0546,1001.55825,1002.0619,1002.56555,1003.0692,1003.57285,1013.06565,1013.5693,1014.07295,1014.5766,1015.08025,1015.5839,1016.08755,1016.5912	0.0,0.0,756585.625,644721.625,716251.1875,0.0,0.0,0.0,0.0,252159.640625,2479372.0,1875082.375,1049265.875,575171.3125,0.0,0.0	-0.197421	2000.09	1.0,1.11021806,0.11549269949	-4e-07	-4.5e-07	-5e-08	0.0130173	0.0144521	0.00150341	331161	756586	0.437705	-0.164777	-0.179556	-0.298616	-0.036953
4686	4681	K.EPVSDWTDDVEAR.L	YAL038W	1517.66	2	1517.67	759.839	1491.2	1517.67	758.833	1527.67	763.837	0.0017	0.57	758.83255,759.3362,759.83985,760.3435,760.84715,761.3508,761.85445,762.3581,763.8367,764.34035,764.844,765.34765,765.8513,766.35495,766.8586,767.36225	0.0,0.0,2445931.5,2025450.375,0.0,0.0,0.0,0.0,0.0,0.0,3674344.75,3142817.75,0.0,0.0,0.0,0.0	-1.12014	1517.67	1.0,0.7957303,0.0631634641735	-2.24e-06	-1.78e-06	-1.4e-07	0.00654909	0.00521131	0.00041366	320573	2.44593e+06	0.131064	-0.13991	-0.089583	0.0612266	-0.314795
4688	4687	R.LTSLNVVAGSDLR.R	YAL038W	1343.74	2	1343.74	672.878	1491.92	1343.74	671.87	1353.75	676.874	-0.0015	0.49	671.8697,672.37335,672.877,673.38065,673.8843,674.38795,674.8916,675.39525,676.87385,677.3775,677.88115,678.3848,678.88845,679.3921,679.89575,680.3994	0.0,0.0,8052664.5,4216294.5,0.0,0.0,0.0,0.0,0.0,0.0,15402765.0,9405117.0,0.0,0.0,0.0,0.0	1.11629	1343.74	1.0,0.71221454,0.0522350999198	2.23e-06	1.59e-06	1.2e-07	0.00739526	0.00526701	0.00038629	217405	8.05266e+06	0.026998	-0.112922	-0.112789	-0.184605	-0.0219981
4700	4699	R.K[136.11]SEELYPGR[166.11]PLAIALDTK[136.11].G	YAL038W	2026.13	4	2027.13	507.54	1495.27	2001.09	500.274	2027.13	506.783	1.0002	0.56	500.27355,500.525375,500.7772,501.029025,501.28085,501.532675,501.7845,502.036325,506.782725,507.03455,507.286375,507.5382,507.790025,508.04185,508.293675,508.5455	0.0,0.0,0.0,5850859.0,7704101.5,3538533.5,1206547.75,0.0,0.0,0.0,2962879.75,13700829.0,13513948.0,7199578.5,0.0,0.0	-493.65	2001.09	1.0,1.11021806,0.11549269949	-0.00100565	-0.0011165	-0.00011615	0.0120056	0.0133288	0.00138656	145906	5850859	0.0249375	6.62209	6.92432	4.94377	8.65572
4701	4699	K.TGPFEVGVHVLPK.L	YER043C	1378.76	3	1378.76	460.594	1495.53	1378.76	459.586	1386.77	462.257	-0.0029	0.49	459.586,459.921766667,460.257533333,460.5933,460.929066667,461.264833333,461.6006,461.936366667,462.2574,462.593166667,462.928933333,463.2647,463.600466667,463.936233333,464.272,464.607766667	0.0,0.0,0.0,5342635.5,3896457.25,0.0,0.0,0.0,372055.125,0.0,378742.0625,11540441.0,8449715.0,0.0,0.0,0.0	2.10334	1378.76	1.0,0.79933008,0.0583737936882	4.21e-06	3.36e-06	2.5e-07	0.00578324	0.00462272	0.00033759	916605	5.34264e+06	0.171564	39.2263	33.7911	54.7676	35.1746
4706	4705	K.TVTDKEGIPAGWQGLDNGPESR.K	YCR012W	2326.12	3	2326.12	776.38	1496.97	2326.12	775.372	2344.14	781.38	-0.002	0.62	775.3723,775.708066667,776.043833333,776.3796,776.715366667,777.051133333,777.3869,777.722666667,781.3798,781.715566667,782.051333333,782.3871,782.722866667,783.058633333,783.3944,783.730166667	0.0,0.0,0.0,3521539.5,3857878.75,2172263.5,1151552.25,0.0,0.0,0.0,882044.75,7583000.5,6839950.5,5176704.0,0.0,0.0	0.859801	2326.12	1.0,1.2389233,0.160079158266	1.72e-06	2.13e-06	2.8e-07	0.00769004	0.00952737	0.00123102	410109	3.52154e+06	0.116457	10.079	9.73112	9.16168	11.552
4707	4705	K.TGPFEVGVHVLPK[136.11].L	YER043C	1386.78	2	1386.78	694.395	1497.23	1378.76	689.381	1386.78	693.388	0.0003	0.49	689.3806,689.88425,690.3879,690.89155,691.3952,691.89885,692.4025,692.90615,693.3877,693.89135,694.395,694.89865,695.4023,695.90595,696.4096,696.91325	0.0,0.0,1444088.25,1253930.875,0.0,0.0,173813.453125,0.0,162512.75,293116.25,3424445.0,3141267.5,0.0,0.0,0.0,0.0	-0.216329	1378.76	1.0,0.79933008,0.0583737936882	-4.4e-07	-3.5e-07	-3e-08	0.00581217	0.00464584	0.00033928	2.20025e+06	1.44409e+06	1.52363	-0.152165	-0.242007	0.129417	-0.294964
4714	4711	K.TVTDK[136.11]EGIPAGWQGLDNGPESR[166.11].K	YCR012W	2344.14	2	2344.15	1173.08	1499.24	2326.13	1163.06	2344.15	1172.07	0.0076	0.62	1163.06325,1163.5669,1164.07055,1164.5742,1165.07785,1165.5815,1166.08515,1166.5888,1172.0745,1172.57815,1173.0818,1173.58545,1174.0891,1174.59275,1175.0964,1175.60005	0.0,0.0,1291234.0,1417305.625,0.0,0.0,0.0,0.0,0.0,0.0,1373299.125,2367489.5,847840.1875,0.0,0.0,0.0	-3.24213	2326.13	1.0,1.2389233,0.160079158266	-6.56e-06	-8.13e-06	-1.05e-06	0.0077413	0.00959088	0.00123922	707968	1291234	0.548288	0.0507188	-0.0629962	0.146507	0.0547978
4716	4711	R.KSEELYPGRPLAIALDTK.G	YAL038W	2000.09	2	2000.1	1001.05	1499.74	2000.1	1000.05	2026.13	1013.07	0.0012	0.56	1000.0477,1000.55135,1001.055,1001.55865,1002.0623,1002.56595,1003.0696,1003.57325,1013.06605,1013.5697,1014.07335,1014.577,1015.08065,1015.5843,1016.08795,1016.5916	0.0,0.0,1851761.625,2066745.0,0.0,0.0,0.0,0.0,0.0,515452.40625,2735287.0,2885222.75,1342745.75,0.0,0.0,0.0	-0.599972	2000.1	1.0,1.11021806,0.11549269949	-1.2e-06	-1.33e-06	-1.4e-07	0.0128492	0.0142655	0.00148399	198007	1.85176e+06	0.106929	-0.0595631	-0.0617559	-0.0276196	-0.0959354
4718	4717	K.STLEPVEQVLK[136.11].D	YDL229W	1249.7	2	1249.7	625.858	1500.51	1241.68	620.842	1249.7	624.849	-0.0023	0.8	620.8422,621.34585,621.8495,622.35315,622.8568,623.36045,623.8641,624.36775,624.8493,625.35295,625.8566,626.36025,626.8639,627.36755,627.8712,628.37485	0.0,0.0,9866699.0,5419968.0,0.0,0.0,0.0,0.0,0.0,830467.3125,17152606.0,10985783.0,0.0,0.0,0.0,0.0	1.84044	1241.68	1.0,0.6756575,0.0414123966705	3.72e-06	2.51e-06	1.5e-07	0.00645801	0.00436341	0.00026744	308110	9866699	0.0312272	-0.0816353	-0.0258059	-0.10134	-0.144727
4719	4717	R.VLNSYWVNQDSTYK[136.11].Y	YMR121C	1723.83	2	1723.83	862.922	1500.96	1715.81	857.907	1723.83	861.914	-0.002	2.16	857.90675,858.4104,858.91405,859.4177,859.92135,860.425,860.92865,861.4323,861.91385,862.4175,862.92115,863.4248,863.92845,864.4321,864.93575,865.4394	0.0,0.0,1544037.625,1219229.375,748845.4375,275749.5,0.0,0.0,0.0,0.0,2158132.75,2251747.5,1058564.125,0.0,0.0,0.0	1.16021	1715.81	1.0,0.95902222,0.0839474531248	2.34e-06	2.24e-06	2e-07	0.00467312	0.00448163	0.0003923	566878	1.54404e+06	0.36714	-0.0198559	-0.0561831	-0.0223877	0.0510995
4723	4722	R.KSEELYPGRPLAIALDTK.G	YAL038W	2000.09	3	2000.09	667.705	1502.22	2000.09	666.698	2026.13	675.376	-0.0015	0.56	666.6975667,667.033333367,667.369100033,667.7048667,668.040633367,668.376400033,668.7121667,669.047933367,675.3764667,675.712233367,676.048000033,676.3837667,676.719533367,677.055300033,677.3910667,677.726833367	0.0,0.0,214821.09375,28001292.0,30549350.0,15335603.0,0.0,0.0,0.0,623489.125,6280214.0,48009044.0,44440896.0,20880548.0,0.0,0.0	0.749965	2000.09	1.0,1.11021806,0.11549269949	1.5e-06	1.67e-06	1.7e-07	0.012852	0.0142685	0.00148431	353537	214821	1.64573	8.49429	6.59438	9.54103	10.479
4724	4722	K.STLEPVEQVLK.D	YDL229W	1241.69	2	1241.69	621.851	1502.48	1241.69	620.843	1249.7	624.85	-0.0014	0.8	620.84265,621.3463,621.84995,622.3536,622.85725,623.3609,623.86455,624.3682,624.84975,625.3534,625.85705,626.3607,626.86435,627.368,627.87165,628.3753	0.0,0.0,8185718.5,4451581.0,0.0,0.0,0.0,0.0,0.0,365976.125,12857370.0,7708627.5,0.0,0.0,0.0,0.0	1.1275	1241.69	1.0,0.6756575,0.0414123966705	2.26e-06	1.52e-06	9e-08	0.00641516	0.00433445	0.00026567	998401	8.18572e+06	0.121969	-0.165272	-0.10134	-0.144727	-0.292464
4726	4722	R.TFFVGGNFK[136.11].L	YDR050C	1023.53	1	1023.53	1024.53	1502.96	1015.51	1015.51	1023.53	1023.53	0.0009	0.54	1015.5136,1016.5209,1017.5282,1018.5355,1019.5428,1020.5501,1021.5574,1022.5647,1023.5278,1024.5351,1025.5424,1026.5497,1027.557,1028.5643,1029.5716,1030.5789	0.0,1408196.125,544406.875,0.0,0.0,0.0,0.0,0.0,0.0,2014250.375,1099176.25,0.0,0.0,0.0,0.0,0.0	-0.879313	1015.51	1.0,0.60940306,0.0314039742934	-1.78e-06	-1.08e-06	-6e-08	0.00788999	0.00480818	0.00024778	2569724	1.4082e+06	1.82483	-1	-1	-1	-1
4731	4728	K.NIYYITGESLK.A	YPL240C	1299.67	2	1299.67	650.843	1504.35	1299.67	649.833	1307.68	653.84	-0.005	0.45	649.833,650.33665,650.8403,651.34395,651.8476,652.35125,652.8549,653.35855,653.8401,654.34375,654.8474,655.35105,655.8547,656.35835,656.862,657.36565	0.0,0.0,2828802.0,1957339.0,493859.9375,0.0,0.0,0.0,0.0,374134.375,5022773.0,3086118.0,1141649.25,0.0,0.0,0.0	3.84713	1299.67	1.0,0.73229342,0.0459847662281	7.69e-06	5.63e-06	3.5e-07	0.00613626	0.00449354	0.00028217	592040	2828802	0.20929	-0.109633	-0.0222498	-0.122825	-0.142205
4735	4734	K.TVTDK[136.11]EGIPAGWQGLDNGPESR[166.11].K	YCR012W	2344.14	3	2344.14	782.388	1505.52	2326.12	775.373	2344.14	781.38	-0.0012	0.62	775.3725667,775.708333367,776.044100033,776.3798667,776.715633367,777.051400033,777.3871667,777.722933367,781.3800667,781.715833367,782.051600033,782.3873667,782.723133367,783.058900033,783.3946667,783.730433367	0.0,0.0,0.0,3436218.75,4624184.0,3428760.5,1709144.0,377839.0,0.0,0.0,883982.75,6497042.0,7770524.5,4748053.0,0.0,0.0	0.511915	2326.12	1.0,1.2389233,0.160079158266	1.04e-06	1.28e-06	1.7e-07	0.00774892	0.00960032	0.00124044	287628	3.43622e+06	0.0837049	11.6536	12.2453	8.06992	20.978
4741	4740	R.FQVMVLR[166.11].K	YHL001W,YKL006W	901.508	2	901.507	451.761	1507.19	891.499	445.749	901.507	450.753	-0.0015	0.41	445.74925,446.2529,446.75655,447.2602,447.76385,448.2675,448.77115,449.2748,450.7534,451.25705,451.7607,452.26435,452.768,453.27165,453.7753,454.27895	0.0,0.0,5783531.5,2300771.75,0.0,0.0,0.0,0.0,0.0,406710.9375,10351444.0,3904605.0,0.0,0.0,0.0,0.0	1.66388	891.499	1.0,0.51452766,0.0283337366377	3.38e-06	1.74e-06	1e-07	0.0112298	0.00577802	0.00031818	384405	5.78353e+06	0.0664655	-0.244025	-0.206588	-0.252535	-0.290695
4743	4740	K.EPVSDWTDDVEAR[166.11].L	YAL038W	1527.67	2	1527.67	764.843	1507.65	1517.66	758.831	1527.67	763.836	-0.0005	0.57	758.83145,759.3351,759.83875,760.3424,760.84605,761.3497,761.85335,762.357,763.8356,764.33925,764.8429,765.34655,765.8502,766.35385,766.8575,767.36115	0.0,0.0,2254008.75,1213278.5,513267.78125,0.0,0.0,0.0,0.0,336252.875,2816016.75,1508448.25,717739.0625,0.0,0.0,0.0	0.327295	1517.66	1.0,0.7957303,0.0631634641735	6.6e-07	5.3e-07	4e-08	0.00659521	0.00524801	0.00041658	582250	2.25401e+06	0.258317	-0.210235	-0.166803	-0.325366	-0.135317
4749	4746	K.TGPFEVGVHVLPK[136.11].L	YER043C	1386.78	3	1386.77	463.266	1509.38	1378.76	459.586	1386.77	462.258	-0.0024	0.49	459.5861667,459.921933367,460.257700033,460.5934667,460.929233367,461.265000033,461.6007667,461.936533367,462.2575667,462.593333367,462.929100033,463.2648667,463.600633367,463.936400033,464.2721667,464.607933367	0.0,0.0,138855.859375,876487.5,684593.1875,0.0,0.0,0.0,0.0,0.0,0.0,2393757.25,1609423.125,0.0,0.0,0.0	1.73063	1378.76	1.0,0.79933008,0.0583737936882	3.49e-06	2.79e-06	2e-07	0.00581611	0.00464899	0.00033951	419532	138856	3.02135	43.7897	29.8869	28.4639	-38.5314
4755	4752	R.LTSLNVVAGSDLR.R	YAL038W	1343.74	2	1343.74	672.878	1511.05	1343.74	671.869	1353.75	676.873	-0.0024	0.49	671.86925,672.3729,672.87655,673.3802,673.88385,674.3875,674.89115,675.3948,676.8734,677.37705,677.8807,678.38435,678.888,679.39165,679.8953,680.39895	271378.03125,0.0,3433390.0,1967570.0,942446.6875,0.0,0.0,0.0,0.0,0.0,7234730.5,3352828.75,0.0,163609.65625,0.0,0.0	1.78606	1343.74	1.0,0.71221454,0.0522350999198	3.57e-06	2.54e-06	1.9e-07	0.00739661	0.00526797	0.00038636	1.40079e+06	271378	5.16177	-0.252107	-0.183782	-0.299762	-0.266255
4761	4758	R.TFFVGGNFK.L	YDR050C	1015.51	1	1015.51	1016.52	1512.7	1015.51	1015.51	1023.53	1023.53	0.0011	0.54	1015.5138,1016.5211,1017.5284,1018.5357,1019.543,1020.5503,1021.5576,1022.5649,1023.528,1024.5353,1025.5426,1026.5499,1027.5572,1028.5645,1029.5718,1030.5791	0.0,2913680.75,1876430.5,0.0,0.0,0.0,155625.890625,0.0,0.0,6148767.5,3196323.75,0.0,0.0,0.0,223339.203125,0.0	-1.0832	1015.51	1.0,0.60940306,0.0314039742934	-2.17e-06	-1.32e-06	-7e-08	0.00782781	0.00477029	0.00024582	745176	2.91368e+06	0.255751	-0.924615	-1	-1	-0.759804
4765	4764	R.TFFVGGNFK[136.11].L	YDR050C	1023.53	2	1023.52	512.771	1513.89	1015.51	507.755	1023.52	511.762	-0.003	0.54	507.75485,508.2585,508.76215,509.2658,509.76945,510.2731,510.77675,511.2804,511.76195,512.2656,512.76925,513.2729,513.77655,514.2802,514.78385,515.2875	0.0,0.0,17164466.0,8837498.0,0.0,0.0,0.0,624509.0,0.0,1140119.25,29391980.0,0.0,0.0,0.0,0.0,803297.0625	2.93104	1015.51	1.0,0.60940306,0.0314039742934	5.93e-06	3.61e-06	1.9e-07	0.00789773	0.0048129	0.00024802	3535147	17164466	0.205957	-0.501135	-0.0443366	-0.688509	-0.737267
4777	4775	R.AILFIPK[136.11].R	YPL240C	808.53	2	808.529	405.272	1517.5	800.514	400.257	808.529	404.264	-0.0015	0.47	400.25725,400.7609,401.26455,401.7682,402.27185,402.7755,403.27915,403.7828,404.26435,404.768,405.27165,405.7753,406.27895,406.7826,407.28625,407.7899	0.0,0.0,637533.625,329501.625,0.0,0.0,0.0,0.0,0.0,0.0,3099303.75,901873.25,0.0,0.0,0.0,0.0	1.85522	800.514	1.0,0.49551092,0.0191430369998	3.77e-06	1.87e-06	7e-08	0.0100151	0.00496258	0.00019172	215464	637534	0.337965	-0.276484	-0.164146	-0.334983	-0.27899
4778	4775	K.SFVVPQEVYDHYQK[136.11].T	YPR074C	1745.85	2	1745.86	873.933	1517.71	1737.84	868.921	1745.86	872.928	0.0054	0.69	868.9208,869.42445,869.9281,870.43175,870.9354,871.43905,871.9427,872.44635,872.9279,873.43155,873.9352,874.43885,874.9425,875.44615,875.9498,876.45345	0.0,0.0,509034.875,739620.4375,0.0,0.0,0.0,0.0,0.0,0.0,2288603.75,0.0,0.0,0.0,0.0,0.0	-3.09305	1737.84	1.0,0.9937531,0.0885607036803	-6.23e-06	-6.19e-06	-5.5e-07	0.00460535	0.00457658	0.00040785	2.55216e+06	509035	5.01372	-0.264737	0.116947	-0.733965	-0.139924
4782	4781	K.NIYYITGESLK[136.11].A	YPL240C	1307.69	2	1307.69	654.85	1518.98	1299.67	649.836	1307.69	653.843	0.0002	0.45	649.8356,650.33925,650.8429,651.34655,651.8502,652.35385,652.8575,653.36115,653.8427,654.34635,654.85,655.35365,655.8573,656.36095,656.8646,657.36825	0.0,0.0,3438235.75,2734889.0,0.0,0.0,0.0,557466.3125,0.0,209721.09375,8080179.5,4683024.5,0.0,0.0,0.0,0.0	-0.152942	1299.67	1.0,0.73229342,0.0459847662281	-3.1e-07	-2.3e-07	-1e-08	0.00616602	0.00451534	0.00028354	375908	3.43824e+06	0.109332	-0.1729	-0.11263	-0.120565	-0.331181
4784	4781	K.AELINNLGTIAK[136.11].S	YPL240C	1263.73	2	1263.73	632.871	1519.45	1255.72	627.858	1263.73	631.865	0.0022	0.45	627.8579,628.36155,628.8652,629.36885,629.8725,630.37615,630.8798,631.38345,631.865,632.36865,632.8723,633.37595,633.8796,634.38325,634.8869,635.39055	0.0,0.0,609936.8125,0.0,0.0,0.0,0.0,0.0,0.0,0.0,1925685.25,1068563.75,0.0,0.0,0.0,0.0	-1.74088	1255.72	1.0,0.68292298,0.0459709477434	-3.52e-06	-2.4e-06	-1.6e-07	0.00637866	0.00435613	0.00029323	530880	609937	0.870385	-0.725943	-0.341082	-0.382916	-1
4788	4787	R.TFFVGGNFK[136.11].L	YDR050C	1023.53	1	1023.53	1024.53	1520.62	1015.52	1015.52	1023.53	1023.53	0.0037	0.54	1015.5164,1016.5237,1017.531,1018.5383,1019.5456,1020.5529,1021.5602,1022.5675,1023.5306,1024.5379,1025.5452,1026.5525,1027.5598,1028.5671,1029.5744,1030.5817	0.0,2153175.5,0.0,0.0,0.0,0.0,143315.28125,0.0,201816.75,3841884.5,0.0,0.0,0.0,0.0,175372.296875,0.0	-3.61495	1015.52	1.0,0.60940306,0.0314039742934	-7.32e-06	-4.46e-06	-2.3e-07	0.00788443	0.0048048	0.0002476	213574	2.15318e+06	0.0991902	-50.2285	-50.2285	-50.2285	-50.2285
4794	4792	R.AILFIPK.R	YPL240C	800.516	2	800.515	401.265	1522.53	800.515	400.258	808.53	404.265	-0.0006	0.47	400.2577,400.76135,401.265,401.76865,402.2723,402.77595,403.2796,403.78325,404.2648,404.76845,405.2721,405.77575,406.2794,406.78305,407.2867,407.79035	237394.5,0.0,2969539.5,1074096.125,0.0,0.0,0.0,0.0,0.0,0.0,7081012.5,2657510.75,0.0,0.0,0.0,0.0	0.749517	800.515	1.0,0.49551092,0.0191430369998	1.5e-06	7.4e-07	3e-08	0.00991357	0.00491228	0.00018978	156831	237394	0.660635	-0.573289	-0.286135	-0.250705	-1
4799	4798	K.SQVDEIVLVGGSTR[166.11].L	YLL024C	1468.78	2	1468.78	735.395	1523.91	1458.77	729.383	1468.78	734.388	-0.0011	0.43	729.38335,729.887,730.39065,730.8943,731.39795,731.9016,732.40525,732.9089,734.3875,734.89115,735.3948,735.89845,736.4021,736.90575,737.4094,737.91305	0.0,0.0,3243405.0,2256650.25,887415.875,337033.90625,169077.25,0.0,0.0,322905.09375,6668518.0,4426915.0,0.0,0.0,0.0,0.0	0.748923	1458.77	1.0,0.76519904,0.0621183325819	1.51e-06	1.16e-06	9e-08	0.00686231	0.00525103	0.00042628	191167	3243405	0.0589404	-0.0149752	-0.0237115	-0.118797	0.0974857
4800	4798	R.K[136.11]SEELYPGR[166.11]PLAIALDTK[136.11].G	YAL038W	2026.13	3	2026.13	676.384	1524.14	2000.09	666.698	2026.13	675.376	-0.0014	0.56	666.6976,667.033366667,667.369133333,667.7049,668.040666667,668.376433333,668.7122,669.047966667,675.3765,675.712266667,676.048033333,676.3838,676.719566667,677.055333333,677.3911,677.726866667	0.0,0.0,0.0,1554083.5,2777849.5,0.0,0.0,0.0,0.0,137945.0625,346711.25,3507895.75,2967442.25,1229795.5,0.0,0.0	0.690972	2000.09	1.0,1.11021806,0.11549269949	1.41e-06	1.56e-06	1.6e-07	0.0130192	0.0144541	0.00150362	160636	1.55408e+06	0.103364	9.18235	12.9801	12.1506	4.99103
4802	4798	K.FDVWDTAGQEK[136.11].F	YOR185C	1302.6	2	1302.6	652.306	1524.65	1294.58	647.292	1302.6	651.299	0.001	0.98	647.292,647.79565,648.2993,648.80295,649.3066,649.81025,650.3139,650.81755,651.2991,651.80275,652.3064,652.81005,653.3137,653.81735,654.321,654.82465	0.0,0.0,1314836.0,580776.0625,0.0,0.0,0.0,0.0,0.0,0.0,2539852.5,1146825.375,428320.78125,0.0,253530.09375,0.0	-0.767697	1294.58	1.0,0.71401668,0.0470672206753	-1.55e-06	-1.11e-06	-7e-08	0.00618901	0.00441906	0.0002913	377873	1314836	0.287392	-0.351794	-0.383974	-0.372309	-0.274426
4803	4798	K.VGVQVAAQHNTSVFYGLPQEK[136.11].N	YPL037C	2279.18	3	2279.18	760.734	1524.87	2271.17	757.055	2279.18	759.726	0.0003	0.73	757.0550333,757.390799967,757.726566633,758.0623333,758.398099967,758.733866633,759.0696333,759.405399967,759.7264333,760.062199967,760.397966633,760.7337333,761.069499967,761.405266633,761.7410333,762.076799967	0.0,0.0,0.0,912998.5625,946098.8125,489745.875,0.0,0.0,0.0,0.0,0.0,1238698.875,1601027.375,920655.1875,1027378.125,989312.125	-0.131626	2271.17	1.0,1.26710152,0.158781029279	-2.6e-07	-3.4e-07	-4e-08	0.00352841	0.00447085	0.00056024	377761	912999	0.413759	-24.6761	-24.6761	-24.6761	-24.6761
4815	4810	R.VDFNVPLDGK[136.11].K	YCR012W	1110.58	2	1110.58	556.297	1528.12	1102.56	551.28	1110.58	555.288	-0.0048	0.7	551.2805,551.78415,552.2878,552.79145,553.2951,553.79875,554.3024,554.80605,555.2876,555.79125,556.2949,556.79855,557.3022,557.80585,558.3095,558.81315	144114.046875,0.0,1055189.125,861527.5,0.0,0.0,0.0,0.0,0.0,254774.984375,2562600.0,1877377.5,0.0,0.0,0.0,0.0	4.32207	1102.56	1.0,0.61439832,0.0343001872506	8.74e-06	5.37e-06	3e-07	0.00727745	0.00447125	0.00024962	394073	144114	2.73445	-0.0210097	0.0926221	0.232207	-0.206416
4819	4816	R.LTSLNVVAGSDLR.R	YAL038W	1343.74	2	1343.75	672.878	1529.29	1343.75	671.873	1353.75	676.877	0.0052	0.08	671.87305,672.3767,672.88035,673.384,673.88765,674.3913,674.89495,675.3986,676.8772,677.38085,677.8845,678.38815,678.8918,679.39545,679.8991,680.40275	0.0,0.0,2040904.25,0.0,309128.53125,0.0,0.0,0.0,0.0,0.0,4421139.0,0.0,0.0,0.0,0.0,0.0	-3.86979	1343.75	1.0,0.71221454,0.0522350999198	-7.74e-06	-5.51e-06	-4e-07	0.00738526	0.00525989	0.00038577	217245	2.0409e+06	0.106446	-1	-1	-1	-1
4829	4828	R.TFFVGGNFK[136.11].L	YDR050C	1023.53	2	1023.52	512.771	1532.08	1015.51	507.755	1023.52	511.762	-0.0025	0.54	507.7551,508.25875,508.7624,509.26605,509.7697,510.27335,510.777,511.28065,511.7622,512.26585,512.7695,513.27315,513.7768,514.28045,514.7841,515.28775	0.0,0.0,2428979.25,0.0,0.0,279962.15625,220611.421875,0.0,0.0,316249.9375,5154790.0,2669370.75,0.0,0.0,0.0,0.0	2.44253	1015.51	1.0,0.60940306,0.0314039742934	4.94e-06	3.01e-06	1.6e-07	0.00789674	0.0048123	0.00024799	553709	2.42898e+06	0.227959	-0.821678	-1	-0.422411	-1
4842	4840	K.IAEGSDPSLLLDQR[166.11].H	YHR019C	1522.79	2	1523.79	762.401	1535.59	1513.78	756.889	1523.79	761.893	0.9987	0.48	756.88855,757.3922,757.89585,758.3995,758.90315,759.4068,759.91045,760.4141,761.8927,762.39635,762.9,763.40365,763.9073,764.41095,764.9146,765.41825	0.0,1280732.875,1126640.875,680791.75,0.0,0.0,0.0,0.0,0.0,2311285.75,1880018.25,225109.40625,0.0,0.0,0.0,0.0	-655.837	1513.78	1.0,0.79600172,0.0631872567689	-0.00132297	-0.00105309	-8.36e-05	0.00528851	0.00420966	0.00033417	214458	1.28073e+06	0.167449	-0.347929	-0.171527	-0.621485	-0.182113
4847	4846	K.AELINNLGTIAK[136.11].S	YPL240C	1263.73	2	1263.73	632.871	1536.95	1255.71	627.856	1263.73	631.863	-0.0015	0.45	627.85605,628.3597,628.86335,629.367,629.87065,630.3743,630.87795,631.3816,631.86315,632.3668,632.87045,633.3741,633.87775,634.3814,634.88505,635.3887	0.0,0.0,6300435.5,3196636.75,0.0,296995.9375,0.0,0.0,0.0,203173.96875,12120871.0,6552292.5,0.0,0.0,0.0,0.0	1.18696	1255.71	1.0,0.68292298,0.0459709477434	2.4e-06	1.64e-06	1.1e-07	0.00638459	0.00436018	0.00029351	211068	6.30044e+06	0.0335005	-0.138644	-0.0503814	-0.225066	-0.15053
4852	4851	K.AELINNLGTIAK.S	YPL240C	1255.71	2	1255.71	628.864	1538.63	1255.71	627.857	1263.73	631.864	0.0004	0.45	627.857,628.36065,628.8643,629.36795,629.8716,630.37525,630.8789,631.38255,631.8641,632.36775,632.8714,633.37505,633.8787,634.38235,634.886,635.38965	0.0,0.0,4279300.5,2360101.75,0.0,0.0,0.0,0.0,0.0,239490.734375,7687159.5,4581915.5,0.0,0.0,0.0,0.0	-0.318544	1255.71	1.0,0.68292298,0.0459709477434	-6.4e-07	-4.4e-07	-3e-08	0.00634107	0.00433047	0.00029151	359431	4.2793e+06	0.0839928	-0.260634	-0.225066	-0.15053	-0.563369
4854	4851	K.K[136.11]VLENTEIGDSIFDK[136.11].A	YCR012W	1722.9	2	1722.91	862.458	1539.11	1706.88	853.44	1722.91	861.454	0.0074	0.51	853.44005,853.9437,854.44735,854.951,855.45465,855.9583,856.46195,856.9656,861.45425,861.9579,862.46155,862.9652,863.46885,863.9725,864.47615,864.9798	0.0,0.0,1057246.5,0.0,0.0,0.0,0.0,0.0,0.0,369793.5625,3107714.25,0.0,0.0,0.0,0.0,0.0	-4.29508	1706.88	1.0,0.92427088,0.0796062543806	-8.71e-06	-8.05e-06	-6.9e-07	0.00938175	0.00867128	0.00074685	3.25694e+06	1.05725e+06	3.08059	-0.950577	-0.829463	-1	-1
4863	4862	K.Q[111.03]NR[166.11]PLPQWIR[166.11].L	YJL189W	1309.72	2	1309.72	655.865	1542	1289.7	644.85	1309.72	654.858	0.0004	0.34	644.84985,645.3535,645.85715,646.3608,646.86445,647.3681,647.87175,648.3754,654.8581,655.36175,655.8654,656.36905,656.8727,657.37635,657.88,658.38365	821298.0,0.0,1537600.125,1341012.375,0.0,0.0,0.0,0.0,0.0,309136.28125,3936073.5,0.0,0.0,0.0,0.0,0.0	-0.30541	1289.7	1.0,0.74515216,0.0612454366872	-6.3e-07	-4.7e-07	-4e-08	0.0155196	0.0115645	0.00095051	3957864	821298	4.81904	-0.458258	-0.468659	-0.671217	-0.311749
4867	4862	R.AILFIPK.R	YPL240C	800.516	2	800.514	401.265	1542.89	800.514	400.257	808.528	404.264	-0.0019	0.47	400.25705,400.7607,401.26435,401.768,402.27165,402.7753,403.27895,403.7826,404.26415,404.7678,405.27145,405.7751,406.27875,406.7824,407.28605,407.7897	0.0,0.0,2441654.5,651650.25,0.0,0.0,0.0,0.0,0.0,0.0,2701742.0,1413488.75,0.0,0.0,0.0,0.0	2.37347	800.514	1.0,0.49551092,0.0191430369998	4.75e-06	2.35e-06	9e-08	0.00991683	0.0049139	0.00018984	413967	2.44165e+06	0.169544	-0.232974	-0.266591	-0.1897	-0.22997
4869	4868	K.FELSGIPPAPR[166.11].G	YLL024C	1192.65	2	1192.65	597.331	1543.59	1182.64	591.319	1192.65	596.323	-0.0026	0.58	591.31855,591.8222,592.32585,592.8295,593.33315,593.8368,594.34045,594.8441,596.3227,596.82635,597.33,597.83365,598.3373,598.84095,599.3446,599.84825	0.0,0.0,2708791.5,1228880.25,0.0,0.0,0.0,0.0,0.0,0.0,4050503.75,2088316.375,0.0,0.0,0.0,0.0	2.18002	1182.64	1.0,0.67798824,0.0428163364885	4.42e-06	2.99e-06	1.9e-07	0.00846711	0.0057406	0.00036253	1.08055e+06	2.70879e+06	0.398905	-0.260356	-0.332425	-0.276152	-0.2271
4871	4868	K.Q[111.03]NRPLPQWIR.L	YJL189W	1289.7	2	1289.7	645.857	1544.04	1289.7	644.848	1309.71	654.857	-0.0025	0.34	644.8484,645.35205,645.8557,646.35935,646.863,647.36665,647.8703,648.37395,654.85665,655.3603,655.86395,656.3676,656.87125,657.3749,657.87855,658.3822	537840.3125,307692.1875,2708343.75,1303379.0,670888.25,0.0,0.0,0.0,0.0,559328.125,5504979.5,2908835.75,0.0,0.0,0.0,0.0	1.93844	1289.7	1.0,0.74515216,0.0612454366872	3.88e-06	2.89e-06	2.4e-07	0.015287	0.0113911	0.00093626	2.58092e+06	537840	4.79868	-0.2419	-0.185135	-0.311749	-0.210814
4873	4868	K.DFLLK[136.11]PELSR[166.11].A	YDL084W	1234.7	3	1234.7	412.575	1544.49	1216.68	405.56	1234.7	411.568	-0.0002	0.01	405.5604333,405.896199967,406.231966633,406.5677333,406.903499967,407.239266633,407.5750333,407.910799967,411.5679333,411.903699967,412.239466633,412.5752333,412.910999967,413.246766633,413.5825333,413.918299967	0.0,0.0,0.0,928908.875,466538.3125,0.0,0.0,0.0,0.0,0.0,0.0,1849570.125,707424.125,0.0,0.0,0.0	0.161982	1216.68	1.0,0.68725788,0.0423542161758	3.3e-07	2.3e-07	1e-08	0.0148132	0.0101805	0.0006274	335138	928909	0.360787	26.0296	19.9704	-44.6517	13.1077
4876	4874	R.VDFNVPLDGK[136.11].K	YCR012W	1110.58	2	1110.59	556.297	1545.42	1102.57	551.286	1110.59	555.293	0.0054	0.7	551.2856,551.78925,552.2929,552.79655,553.3002,553.80385,554.3075,554.81115,555.2927,555.79635,556.3,556.80365,557.3073,557.81095,558.3146,558.81825	0.0,0.0,0.0,0.0,0.0,0.0,170723.109375,0.0,0.0,287128.90625,0.0,0.0,0.0,0.0,0.0,0.0	-4.86232	1102.57	1.0,0.61439832,0.0343001872506	-9.83e-06	-6.04e-06	-3.4e-07	0.00725882	0.0044598	0.00024898	545360	170723	3.19441	-1	-1	-49.8283	-49.8283
4879	4874	R.IVK[136.11]EEIFGPVVTVAK[136.11].F	YPL061W	1643.98	2	1643.99	822.999	1546.1	1627.96	813.98	1643.99	821.994	0.0045	0.46	813.9797,814.48335,814.987,815.49065,815.9943,816.49795,817.0016,817.50525,821.9939,822.49755,823.0012,823.50485,824.0085,824.51215,825.0158,825.51945	0.0,0.0,797439.25,1064530.25,0.0,0.0,0.0,0.0,0.0,280174.1875,3150422.25,1732440.5,0.0,0.0,0.0,0.0	-2.73725	1627.96	1.0,0.94317946,0.0788129631809	-5.56e-06	-5.24e-06	-4.4e-07	0.00984014	0.00928102	0.00077553	637937	797439	0.799982	-0.501134	-0.177437	-0.248841	-0.843706
4888	4886	R.AEQLYEGPADDANC[160.03]IAIK[136.11].N	YDR385W	1984.93	2	1984.93	993.472	1548.72	1976.92	988.46	1984.93	992.467	0.0053	0.53	988.4601,988.96375,989.4674,989.97105,990.4747,990.97835,991.482,991.98565,992.4672,992.97085,993.4745,993.97815,994.4818,994.98545,995.4891,995.99275	0.0,0.0,1473096.375,1197516.375,538148.8125,457493.15625,0.0,0.0,0.0,278312.375,2704047.25,3182039.25,0.0,0.0,0.0,0.0	-2.67012	1976.92	1.0,1.02251206,0.106953101094	-5.37e-06	-5.49e-06	-5.7e-07	0.00404851	0.00413965	0.000433	201965	1.4731e+06	0.137102	-0.112333	0.177496	0.0253738	-0.343439
4894	4892	K.TGTFSIAALQR.L	YJL138C,YKR059W	1163.63	2	1163.62	582.822	1550.41	1163.62	581.812	1173.63	586.817	-0.0051	0.53	581.81235,582.316,582.81965,583.3233,583.82695,584.3306,584.83425,585.3379,586.8165,587.32015,587.8238,588.32745,588.8311,589.33475,589.8384,590.34205	0.0,0.0,2993068.0,1755097.75,271129.375,567332.0,0.0,225214.46875,493434.625,1261248.25,7942902.5,3961331.0,631490.75,0.0,0.0,0.0	4.38284	1163.62	1.0,0.6375555,0.0420430308435	8.77e-06	5.59e-06	3.7e-07	0.00853639	0.00544242	0.0003589	286111	2993068	0.0955911	-0.166724	-0.0197899	-0.180122	-0.215125
4901	4898	K.NPVTGAQGITLSEGNEILK[136.11]K[136.11].L	YLR432W,YAR073W	2084.14	3	2084.15	695.722	1552.26	2068.12	689.373	2084.15	694.715	0.0015	0.48	689.3726333,689.708399967,690.044166633,690.3799333,690.715699967,691.051466633,691.3872333,691.722999967,694.7154333,695.051199967,695.386966633,695.7227333,696.058499967,696.394266633,696.7300333,697.065799967	0.0,0.0,0.0,1037943.625,1266400.5,0.0,0.0,0.0,0.0,0.0,0.0,2277926.25,2785068.0,1255348.5,0.0,0.0	-0.71972	2068.12	1.0,1.10976242,0.125271494032	-1.46e-06	-1.62e-06	-1.8e-07	0.00774878	0.0085993	0.0009707	251356	1.03794e+06	0.242167	14.4026	6.29748	-28.0328	14.5412
4902	4898	R.AEQLYEGPADDANC[160.03]IAIK.N	YDR385W	1976.91	2	1976.92	989.465	1552.53	1976.92	988.461	1984.94	992.468	0.0068	0.53	988.46085,988.9645,989.46815,989.9718,990.47545,990.9791,991.48275,991.9864,992.46795,992.9716,993.47525,993.9789,994.48255,994.9862,995.48985,995.9935	0.0,0.0,2553630.5,2601898.5,739588.9375,0.0,0.0,0.0,0.0,0.0,3940636.25,4894450.0,0.0,0.0,0.0,0.0	-3.4397	1976.92	1.0,1.02251206,0.106953101094	-6.88e-06	-7.03e-06	-7.4e-07	0.00403063	0.00412137	0.00043109	459701	2.55363e+06	0.180018	-0.32434	-0.343439	0.128889	-0.721586
4907	4904	R.TTPSFVGFTDTER.L	YLL024C	1456.68	2	1456.68	729.349	1554.02	1456.68	728.341	1466.69	733.345	-0.0012	0.5	728.3411,728.84475,729.3484,729.85205,730.3557,730.85935,731.363,731.86665,733.34525,733.8489,734.35255,734.8562,735.35985,735.8635,736.36715,736.8708	0.0,0.0,2747974.0,1782851.875,777263.75,0.0,0.0,322986.4375,0.0,348967.46875,7074796.5,4576959.0,1892563.5,0.0,0.0,0.0	0.823789	1456.68	1.0,0.79110704,0.0597245281382	1.65e-06	1.3e-06	1e-07	0.00682538	0.0053996	0.00040764	331004	2747974	0.120454	-0.109463	-0.134285	-0.181582	-0.0368872
4911	4910	K.TVTDK[136.11]EGIPAGWQGLDNGPESR[166.11].K	YCR012W	2344.14	3	2345.14	782.388	1555.24	2327.12	775.705	2345.14	781.713	0.9965	0.66	775.7052333,776.040999967,776.376766633,776.7125333,777.048299967,777.384066633,777.7198333,778.055599967,781.7127333,782.048499967,782.384266633,782.7200333,783.055799967,783.391566633,783.7273333,784.063099967	0.0,0.0,693402.5,3642648.5,0.0,0.0,0.0,0.0,0.0,0.0,974908.0,6012700.0,0.0,0.0,0.0,0.0	-425.102	2327.12	1.0,1.2389233,0.160079158266	-0.00085937	-0.0010647	-0.00013757	0.00688519	0.00853023	0.00110218	411571	693402	0.593553	4.03562	-1	3.6714	13.8982
4917	4916	R.IVK[136.11]EEIFGPVVTVAK[136.11].F	YPL061W	1643.98	3	1643.98	549.002	1556.97	1627.95	542.651	1643.98	547.994	-0.002	0.46	542.6509667,542.986733367,543.322500033,543.6582667,543.994033367,544.329800033,544.6655667,545.001333367,547.9937667,548.329533367,548.665300033,549.0010667,549.336833367,549.672600033,550.0083667,550.344133367	0.0,0.0,0.0,3806214.0,3335280.5,1470610.375,0.0,0.0,0.0,0.0,607853.1875,10359637.0,8559548.0,0.0,0.0,0.0	1.21656	1627.95	1.0,0.94317946,0.0788129631809	2.47e-06	2.33e-06	1.9e-07	0.00984821	0.00928863	0.00077617	298916	3806214	0.0785337	20.9067	18.7762	23.7087	21.3183
4918	4916	M.VLVQDLLHPTAASEAR.K	YHR021C	1718.93	3	1718.93	573.984	1557.21	1718.93	572.976	1728.94	576.313	-0.002	0.49	572.9765,573.312266667,573.648033333,573.9838,574.319566667,574.655333333,574.9911,575.326866667,576.3126,576.648366667,576.984133333,577.3199,577.655666667,577.991433333,578.3272,578.662966667	0.0,0.0,0.0,7761729.0,7389396.5,0.0,0.0,321986.90625,0.0,189447.96875,338749.46875,14761444.0,16517121.0,0.0,0.0,0.0	1.16351	1718.93	1.0,0.93531504,0.0888525776866	2.33e-06	2.18e-06	2.1e-07	0.00579103	0.00541643	0.00051455	411030	7761729	0.052956	26.5923	21.0241	70.0875	20.4554
4926	4922	M.VLVQDLLHPTAASEAR[166.11].K	YHR021C	1728.94	2	1728.94	865.477	1559.46	1718.93	859.466	1728.94	864.471	0.0015	0.49	859.4665,859.97015,860.4738,860.97745,861.4811,861.98475,862.4884,862.99205,864.47065,864.9743,865.47795,865.9816,866.48525,866.9889,867.49255,867.9962	0.0,0.0,1178823.25,1140926.5,0.0,0.0,0.0,0.0,0.0,0.0,3547546.25,2675285.25,1257952.5,0.0,0.0,0.0	-0.867584	1718.93	1.0,0.93531504,0.0888525776866	-1.75e-06	-1.64e-06	-1.6e-07	0.00582064	0.00544413	0.00051718	178031	1.17882e+06	0.151025	-0.0913115	-0.0840891	-0.13673	-0.0494917
4929	4928	R.TTPSFVGFTDTER[166.11].L	YLL024C	1466.69	2	1466.69	734.353	1560.45	1456.68	728.341	1466.69	733.345	-0.0009	0.5	728.34125,728.8449,729.34855,729.8522,730.35585,730.8595,731.36315,731.8668,733.3454,733.84905,734.3527,734.85635,735.36,735.86365,736.3673,736.87095	0.0,0.0,7066046.0,5274985.0,2494728.5,0.0,0.0,597489.4375,0.0,547947.9375,14267004.0,9914099.0,3522886.5,0.0,0.0,0.0	0.613626	1456.68	1.0,0.79110704,0.0597245281382	1.24e-06	9.8e-07	7e-08	0.00687185	0.00543637	0.00041042	783429	7066046	0.110872	-0.120422	-0.0751945	-0.0999982	-0.180713
4930	4928	K.VVVFEDAPAGIAAGK[136.11].A	YIL053W	1450.79	2	1450.79	726.403	1560.68	1442.78	721.389	1450.79	725.396	0.0004	0.55	721.38865,721.8923,722.39595,722.8996,723.40325,723.9069,724.41055,724.9142,725.39575,725.8994,726.40305,726.9067,727.41035,727.914,728.41765,728.9213	0.0,0.0,1680205.375,1888984.125,0.0,0.0,0.0,0.0,192064.71875,0.0,3248649.5,3430453.5,0.0,0.0,0.0,0.0	-0.275712	1442.78	1.0,0.81370444,0.0618873689582	-5.6e-07	-4.5e-07	-3e-08	0.00555415	0.00451943	0.00034373	238263	1.68021e+06	0.141806	0.0583941	0.0964538	0.326334	-0.0883338
4932	4928	K.SPFLDALK.A	YPL240C	889.491	2	889.49	445.753	1561.12	889.49	444.745	897.505	448.752	-0.0004	0.52	444.74525,445.2489,445.75255,446.2562,446.75985,447.2635,447.76715,448.2708,448.75235,449.256,449.75965,450.2633,450.76695,451.2706,451.77425,452.2779	0.0,0.0,3705309.5,1716010.125,0.0,0.0,0.0,0.0,0.0,181263.703125,7716175.0,3385817.0,206894.015625,0.0,0.0,0.0	0.449695	889.49	1.0,0.51002678,0.0212426152885	9e-07	4.6e-07	2e-08	0.00893032	0.0045547	0.0001897	292060	3.70531e+06	0.078822	-0.183553	-0.296938	-0.124189	-0.163427
4933	4928	K.ELQEVANPIMSK[136.11].L	YLL024C	1365.71	2	1365.7	683.86	1561.33	1357.69	678.844	1365.7	682.851	-0.0037	0.58	678.8437,679.34735,679.851,680.35465,680.8583,681.36195,681.8656,682.36925,682.8508,683.35445,683.8581,684.36175,684.8654,685.36905,685.8727,686.37635	0.0,239415.296875,1100216.125,1036116.5625,331920.4375,162429.59375,0.0,0.0,0.0,0.0,3050518.75,1667174.125,0.0,0.0,0.0,0.0	2.70922	1357.69	1.0,0.72626986,0.0556540694517	5.47e-06	3.97e-06	3e-07	0.0059083	0.00429102	0.00032882	1.37983e+06	239415	5.76333	-0.106709	0.0139189	-0.103253	-0.149508
4935	4934	K.FELSGIPPAPR[166.11].G	YLL024C	1192.65	2	1192.65	597.331	1562.02	1182.64	591.319	1192.65	596.323	-0.0013	0.58	591.3192,591.82285,592.3265,592.83015,593.3338,593.83745,594.3411,594.84475,596.32335,596.827,597.33065,597.8343,598.33795,598.8416,599.34525,599.8489	0.0,0.0,5955003.0,3677875.25,966207.1875,0.0,0.0,0.0,0.0,406149.03125,10870721.0,5107675.0,0.0,0.0,0.0,0.0	1.09001	1182.64	1.0,0.67798824,0.0428163364885	2.21e-06	1.5e-06	9e-08	0.0084649	0.0057391	0.00036244	366320	5955003	0.0615147	-0.135958	-0.0710762	-0.229854	-0.106244
4936	4934	K.FELSGIPPAPR.G	YLL024C	1182.64	2	1182.64	592.327	1562.24	1182.64	591.319	1192.65	596.323	-0.0011	0.58	591.3193,591.82295,592.3266,592.83025,593.3339,593.83755,594.3412,594.84485,596.32345,596.8271,597.33075,597.8344,598.33805,598.8417,599.34535,599.849	0.0,0.0,5955003.0,3677875.25,966207.1875,0.0,0.0,0.0,0.0,406149.03125,10870721.0,5107675.0,0.0,0.0,0.0,0.0	0.930123	1182.64	1.0,0.67798824,0.0428163364885	1.86e-06	1.26e-06	8e-08	0.00839353	0.00569072	0.00035938	366320	5955003	0.0615147	-0.135958	-0.0710762	-0.229854	-0.106244
4938	4934	K.VVVFEDAPAGIAAGK.A	YIL053W	1442.78	2	1442.78	722.396	1562.67	1442.78	721.388	1450.79	725.395	-0.0007	0.55	721.3881,721.89175,722.3954,722.89905,723.4027,723.90635,724.41,724.91365,725.3952,725.89885,726.4025,726.90615,727.4098,727.91345,728.4171,728.92075	0.0,0.0,3660967.25,2095392.625,823226.1875,0.0,0.0,0.0,148868.59375,0.0,6083128.0,5133039.0,0.0,0.0,0.0,0.0	0.485175	1442.78	1.0,0.81370444,0.0618873689582	9.7e-07	7.9e-07	6e-08	0.00552499	0.00449571	0.00034193	264224	3.66097e+06	0.0721734	-0.0713459	0.326334	-0.0883338	-0.200036
4941	4940	R.K[136.11]GLTPSQIGVLLR[166.11].D	YDR064W	1398.87	2	1398.87	700.441	1563.59	1380.85	690.423	1398.87	699.434	0.0013	0.44	690.42325,690.9269,691.43055,691.9342,692.43785,692.9415,693.44515,693.9488,699.4345,699.93815,700.4418,700.94545,701.4491,701.95275,702.4564,702.96005	0.0,0.0,2303900.0,1285124.125,0.0,0.0,0.0,0.0,164792.328125,289557.15625,4466929.0,2452205.5,0.0,0.0,0.0,0.0	-0.929323	1380.85	1.0,0.77186468,0.0597405088679	-1.9e-06	-1.46e-06	-1.1e-07	0.0130499	0.0100727	0.00077961	292791	2303900	0.127085	-0.255543	-0.188265	-0.284881	-0.2681
4944	4940	R.GIDIVVNEVSNR[166.11].S	YPL106C	1323.7	2	1323.7	662.858	1564.52	1313.7	656.848	1323.7	661.852	0.0025	0.58	656.8482,657.35185,657.8555,658.35915,658.8628,659.36645,659.8701,660.37375,661.85235,662.356,662.85965,663.3633,663.86695,664.3706,664.87425,665.3779	0.0,0.0,984721.9375,1259489.0,375933.65625,0.0,0.0,0.0,0.0,306213.5,2662486.5,1803060.5,0.0,0.0,0.0,0.0	-1.88864	1313.7	1.0,0.6937963,0.0529835349253	-3.82e-06	-2.65e-06	-2e-07	0.00761461	0.00528299	0.00040345	472291	984722	0.479618	-0.393727	-1	0.210293	-0.576289
4950	4945	K.ELQEVANPIMSK.L	YLL024C	1357.69	2	1357.69	679.853	1566.18	1357.69	678.845	1365.7	682.852	-0.0013	0.58	678.8449,679.34855,679.8522,680.35585,680.8595,681.36315,681.8668,682.37045,682.852,683.35565,683.8593,684.36295,684.8666,685.37025,685.8739,686.37755	0.0,0.0,3441596.75,2516914.5,0.0,0.0,0.0,0.0,0.0,295885.46875,6445710.5,3142695.25,0.0,0.0,0.0,0.0	0.957508	1357.69	1.0,0.72626986,0.0556540694517	1.92e-06	1.39e-06	1.1e-07	0.0058701	0.00426327	0.00032669	2.39762e+06	3.4416e+06	0.69666	-0.121415	0.114262	-0.211847	-0.182491
4955	4951	R.Q[111.03]LIVAVNK[136.11].M	YBR118W	874.537	1	874.54	875.544	1567.54	866.526	866.526	874.54	874.54	0.0036	0.32	866.5261,867.5334,868.5407,869.548,870.5553,871.5626,872.5699,873.5772,874.5403,875.5476,876.5549,877.5622,878.5695,879.5768,880.5841,881.5914	0.0,1593479.25,0.0,0.0,0.0,0.0,0.0,0.0,148804.234375,4641874.5,0.0,0.0,0.0,0.0,0.0,0.0	-4.11647	866.526	1.0,0.49731662,0.0246159739641	-8.35e-06	-4.15e-06	-2.1e-07	0.00924031	0.00459536	0.00022746	3.82362e+06	1.59348e+06	2.39954	-61.3237	-61.3237	-61.3237	-61.3237
4958	4957	M.VLVQDLLHPTAASEAR[166.11].K	YHR021C	1728.94	3	1728.94	577.321	1568.44	1718.93	572.976	1728.94	576.313	-0.002	0.49	572.9765,573.312266667,573.648033333,573.9838,574.319566667,574.655333333,574.9911,575.326866667,576.3126,576.648366667,576.984133333,577.3199,577.655666667,577.991433333,578.3272,578.662966667	0.0,0.0,0.0,15913925.0,14486079.0,6004190.5,0.0,0.0,0.0,0.0,1394214.0,32736846.0,28767662.0,0.0,0.0,0.0	1.15678	1718.93	1.0,0.93531504,0.0888525776866	2.33e-06	2.18e-06	2.1e-07	0.00582474	0.00544796	0.00051754	178568	15913925	0.0112208	36.0263	34.9531	36.308	37.1621
4960	4957	R.KGLTPSQIGVLLR.D	YDR064W	1380.85	2	1380.84	691.43	1569.13	1380.84	690.422	1398.87	699.433	-0.0017	0.44	690.4218,690.92545,691.4291,691.93275,692.4364,692.94005,693.4437,693.94735,699.43305,699.9367,700.44035,700.944,701.44765,701.9513,702.45495,702.9586	0.0,0.0,3518853.0,2561273.75,1005048.375,0.0,0.0,0.0,0.0,303188.25,7910540.0,3995909.25,0.0,0.0,0.0,0.0	1.23113	1380.84	1.0,0.77186468,0.0597405088679	2.46e-06	1.9e-06	1.5e-07	0.0128861	0.00994633	0.00076982	173533	3518853	0.0493152	-0.16519	0.0181392	-0.256719	-0.215999
4966	4962	K.VGYTLPSHIISTSDVTR.L	YBR031W,YDR012W	1844.96	2	1845.97	923.489	1570.84	1845.97	922.983	1855.97	927.987	1.0017	0.58	922.9827,923.48635,923.99,924.49365,924.9973,925.50095,926.0046,926.50825,927.98685,928.4905,928.99415,929.4978,930.00145,930.5051,931.00875,931.5124	0.0,1645470.625,2855181.0,1478130.75,669581.6875,0.0,0.0,0.0,202477.140625,4075379.5,3671536.75,2000565.875,0.0,0.0,0.0,0.0	-542.938	1845.97	1.0,1.00694828,0.100904624749	-0.0010847	-0.00109223	-0.00010945	0.00430778	0.00433771	0.00043468	335712	1.64547e+06	0.204022	-0.469814	-0.453194	-0.470685	-0.484458
4969	4968	K.SPFLDALK[136.11].A	YPL240C	897.505	2	897.503	449.76	1571.82	889.489	444.745	897.503	448.752	-0.0018	0.52	444.74455,445.2482,445.75185,446.2555,446.75915,447.2628,447.76645,448.2701,448.75165,449.2553,449.75895,450.2626,450.76625,451.2699,451.77355,452.2772	0.0,0.0,7981665.0,3218720.25,0.0,0.0,0.0,0.0,0.0,129405.46875,13970393.0,4759172.5,0.0,116285.007812,0.0,0.0	2.00556	889.489	1.0,0.51002678,0.0212426152885	4.07e-06	2.07e-06	9e-08	0.00901396	0.00459736	0.00019148	216504	7981665	0.0271252	-0.263647	-0.182167	-0.287442	-0.321449
4970	4968	R.TTPSFVGFTDTER.L	YLL024C	1456.68	2	1456.69	729.349	1572.02	1456.69	728.343	1466.69	733.347	0.0018	0.5	728.3426,728.84625,729.3499,729.85355,730.3572,730.86085,731.3645,731.86815,733.34675,733.8504,734.35405,734.8577,735.36135,735.865,736.36865,736.8723	0.0,0.0,4201439.5,2688319.0,0.0,0.0,0.0,0.0,0.0,294808.96875,7867363.5,5552706.5,0.0,0.0,0.0,217189.796875	-1.23568	1456.69	1.0,0.79110704,0.0597245281382	-2.47e-06	-1.96e-06	-1.5e-07	0.00682124	0.00539633	0.0004074	5.87661e+06	4.20144e+06	1.39871	-0.0889981	-0.057697	-0.136859	-0.0700059
4976	4974	R.K[136.11]GLTPSQIGVLLR[166.11].D	YDR064W	1398.87	3	1398.86	467.296	1573.74	1380.84	460.28	1398.86	466.288	-0.0043	0.44	460.2803,460.616066667,460.951833333,461.2876,461.623366667,461.959133333,462.2949,462.630666667,466.2878,466.623566667,466.959333333,467.2951,467.630866667,467.966633333,468.3024,468.638166667	0.0,0.0,0.0,4966807.5,4005380.5,893300.375,0.0,0.0,0.0,0.0,1118372.0,10439868.0,6858065.5,2106743.0,0.0,0.0	3.07391	1380.84	1.0,0.77186468,0.0597405088679	6.27e-06	4.84e-06	3.7e-07	0.0130581	0.0100791	0.0007801	161270	4.96681e+06	0.0324695	22.3591	28.3787	16.8477	25.9274
4979	4974	K.SFLTYIK[136.11].G	YKL056C	878.499	1	878.502	879.507	1574.49	870.487	870.487	878.502	878.502	0.0024	0.47	870.4875,871.4948,872.5021,873.5094,874.5167,875.524,876.5313,877.5386,878.5017,879.509,880.5163,881.5236,882.5309,883.5382,884.5455,885.5528	0.0,1634212.75,0.0,0.0,0.0,0.0,0.0,0.0,0.0,3014802.5,0.0,0.0,0.0,0.0,0.0,0.0	-2.73193	870.487	1.0,0.51847144,0.020473984192	-5.54e-06	-2.87e-06	-1.1e-07	0.00920103	0.00477047	0.00018838	5.18499e+06	1.63421e+06	3.17277	-1	-1	-58.8624	-1
4982	4980	M.VLVQDLLHPTAASEAR.K	YHR021C	1718.93	3	1718.93	573.984	1575.45	1718.93	572.976	1728.94	576.313	-0.0022	0.49	572.9764333,573.312199967,573.647966633,573.9837333,574.319499967,574.655266633,574.9910333,575.326799967,576.3125333,576.648299967,576.984066633,577.3198333,577.655599967,577.991366633,578.3271333,578.662899967	0.0,0.0,0.0,7816468.5,6083880.5,2898034.5,0.0,0.0,263913.15625,0.0,846610.5,14510020.0,11667077.0,0.0,0.0,0.0	1.27986	1718.93	1.0,0.93531504,0.0888525776866	2.56e-06	2.39e-06	2.3e-07	0.00579126	0.00541665	0.00051457	201948	7.81647e+06	0.0258362	22.335	23.1317	27.1954	17.5106
4983	4980	K.VYYFQGGNNELGTAVGK[136.11].L	YGL030W	1823.89	2	1823.9	912.954	1575.69	1815.89	907.943	1823.9	911.95	0.0076	0.59	907.94335,908.447,908.95065,909.4543,909.95795,910.4616,910.96525,911.4689,911.95045,912.4541,912.95775,913.4614,913.96505,914.4687,914.97235,915.476	0.0,0.0,1448458.125,0.0,0.0,0.0,0.0,0.0,0.0,312887.5,2866379.75,0.0,0.0,0.0,0.0,0.0	-4.16691	1815.89	1.0,1.01227814,0.0966070995917	-8.39e-06	-8.49e-06	-8.1e-07	0.00440499	0.00445908	0.00042555	448008	1.44846e+06	0.3093	-0.844638	-0.799547	-1	-0.756047
4984	4980	K.VGYTLPSHIISTSDVTR[166.11].L	YBR031W,YDR012W	1854.97	2	1854.98	928.493	1575.95	1844.97	922.485	1854.98	927.489	0.0058	0.58	922.4845,922.98815,923.4918,923.99545,924.4991,925.00275,925.5064,926.01005,927.48865,927.9923,928.49595,928.9996,929.50325,930.0069,930.51055,931.0142	0.0,0.0,1583919.375,1473186.375,747145.4375,0.0,0.0,0.0,0.0,0.0,2589391.5,3054068.5,0.0,0.0,0.0,0.0	-3.12673	1844.97	1.0,1.00694828,0.100904624749	-6.3e-06	-6.35e-06	-6.4e-07	0.00541834	0.00545599	0.00054674	1.30995e+06	1.58392e+06	0.827033	-0.213306	-0.12241	0.0773258	-0.667128
4993	4992	K.VVVFEDAPAGIAAGK[136.11].A	YIL053W	1450.79	2	1450.79	726.403	1578.74	1442.78	721.388	1450.79	725.395	-0.0002	0.55	721.38835,721.892,722.39565,722.8993,723.40295,723.9066,724.41025,724.9139,725.39545,725.8991,726.40275,726.9064,727.41005,727.9137,728.41735,728.921	0.0,0.0,9101858.0,5484808.5,0.0,0.0,0.0,0.0,0.0,218971.296875,14427769.0,12928150.0,0.0,0.0,0.0,0.0	0.137856	1442.78	1.0,0.81370444,0.0618873689582	2.8e-07	2.3e-07	2e-08	0.00555498	0.00452011	0.00034378	380951	9101858	0.0418542	-0.0316877	-0.0726549	-0.0382951	0.0338998
4994	4992	K.SPFLDALK.A	YPL240C	889.491	2	889.489	445.753	1578.97	889.489	444.744	897.503	448.752	-0.002	0.52	444.74445,445.2481,445.75175,446.2554,446.75905,447.2627,447.76635,448.27,448.75155,449.2552,449.75885,450.2625,450.76615,451.2698,451.77345,452.2771	0.0,0.0,5695407.0,1761789.375,0.0,0.0,0.0,0.0,0.0,431073.4375,8374492.0,2940583.75,0.0,0.0,0.0,0.0	2.24848	889.489	1.0,0.51002678,0.0212426152885	4.5e-06	2.29e-06	1e-07	0.00893394	0.00455655	0.00018978	701444	5695407	0.12316	-0.23904	-0.117846	-0.344711	-0.281857
4996	4992	K.ELQEVANPIMSK[136.11].L	YLL024C	1365.71	2	1365.71	683.86	1579.39	1357.69	678.846	1365.71	682.853	0.0006	0.58	678.84585,679.3495,679.85315,680.3568,680.86045,681.3641,681.86775,682.3714,682.85295,683.3566,683.86025,684.3639,684.86755,685.3712,685.87485,686.3785	0.0,0.0,1732353.0,1025007.25,0.0,0.0,207378.453125,0.0,0.0,0.0,2793997.0,1866073.375,0.0,0.0,0.0,0.0	-0.439333	1357.69	1.0,0.72626986,0.0556540694517	-8.9e-07	-6.4e-07	-5e-08	0.00590193	0.00428639	0.00032847	2.10438e+06	1732353	1.21475	0.00917034	0.0802456	-0.120544	0.0268871
4997	4992	R.TTPSFVGFTDTER[166.11].L	YLL024C	1466.69	2	1466.69	734.353	1579.62	1456.68	728.342	1466.69	733.346	-0.0001	0.5	728.34165,728.8453,729.34895,729.8526,730.35625,730.8599,731.36355,731.8672,733.3458,733.84945,734.3531,734.85675,735.3604,735.86405,736.3677,736.87135	0.0,0.0,1346800.375,1143925.375,0.0,0.0,0.0,0.0,0.0,342832.96875,3234346.75,1832936.125,0.0,0.0,0.0,0.0	0.0681806	1456.68	1.0,0.79110704,0.0597245281382	1.4e-07	1.1e-07	1e-08	0.00687075	0.0054355	0.00041035	14427769	1.3468e+06	10.7126	-0.164879	-0.0680381	-0.178611	-0.294709
5001	4998	K.VVVFEDAPAGIAAGK.A	YIL053W	1442.78	2	1442.78	722.396	1580.75	1442.78	721.389	1450.79	725.396	0.0018	0.55	721.38935,721.893,722.39665,722.9003,723.40395,723.9076,724.41125,724.9149,725.39645,725.9001,726.40375,726.9074,727.41105,727.9147,728.41835,728.922	0.0,0.0,6765234.0,6371677.0,0.0,0.0,0.0,0.0,0.0,677873.4375,13033277.0,10284589.0,0.0,0.0,0.0,0.0	-1.24759	1442.78	1.0,0.81370444,0.0618873689582	-2.5e-06	-2.03e-06	-1.5e-07	0.00552152	0.00449288	0.00034171	310388	6765234	0.0458798	-0.0266859	-0.0382951	0.0338998	-0.0895101
5003	4998	K.FELSGIPPAPR[166.11].G	YLL024C	1192.65	2	1192.65	597.331	1581.22	1182.64	591.321	1192.65	596.325	0.0014	0.58	591.32055,591.8242,592.32785,592.8315,593.33515,593.8388,594.34245,594.8461,596.3247,596.82835,597.332,597.83565,598.3393,598.84295,599.3466,599.85025	0.0,0.0,1893717.375,1274934.125,0.0,0.0,0.0,0.0,0.0,0.0,3587439.75,2067026.375,0.0,0.0,0.0,0.0	-1.17386	1182.64	1.0,0.67798824,0.0428163364885	-2.38e-06	-1.61e-06	-1e-07	0.00846029	0.00573598	0.00036224	458862	1.89372e+06	0.242308	-0.613651	-0.730009	-0.100695	-1
5006	5004	R.K[136.11]GLTPSQIGVLLR[166.11].D	YDR064W	1398.87	2	1398.86	700.441	1582.16	1380.84	690.419	1398.86	699.43	-0.0075	0.44	690.41885,690.9225,691.42615,691.9298,692.43345,692.9371,693.44075,693.9444,699.4301,699.93375,700.4374,700.94105,701.4447,701.94835,702.452,702.95565	0.0,0.0,2946176.5,1810541.125,792472.5,0.0,0.0,0.0,0.0,324983.59375,4174279.5,3418993.0,744384.0,0.0,0.0,0.0	5.36148	1380.84	1.0,0.77186468,0.0597405088679	1.09e-05	8.44e-06	6.5e-07	0.0130628	0.0100827	0.00078038	550589	2.94618e+06	0.186882	-0.108484	-0.136465	-0.0484885	-0.139233
5007	5004	K.LSVQDLDLK.D	YCR012W	1029.57	2	1029.57	515.793	1582.39	1029.57	514.785	1037.58	518.792	-0.0014	0.5	514.7846,515.28825,515.7919,516.29555,516.7992,517.30285,517.8065,518.31015,518.7917,519.29535,519.799,520.30265,520.8063,521.30995,521.8136,522.31725	0.0,151463.453125,3835800.75,1869363.75,0.0,0.0,0.0,0.0,144757.5,179961.609375,6083929.5,2934119.75,0.0,0.0,0.0,0.0	1.35979	1029.57	1.0,0.55238626,0.0274505859273	2.72e-06	1.5e-06	7e-08	0.00772663	0.00426808	0.0002121	485228	151463	3.2036	-0.183995	-0.173721	-0.123376	-0.216598
5011	5010	K.LSVQDLDLK[136.11].D	YCR012W	1037.58	2	1037.58	519.8	1583.54	1029.57	514.784	1037.58	518.791	-0.0023	0.5	514.78415,515.2878,515.79145,516.2951,516.79875,517.3024,517.80605,518.3097,518.79125,519.2949,519.79855,520.3022,520.80585,521.3095,521.81315,522.3168	0.0,0.0,6777459.5,3754312.5,0.0,0.0,0.0,0.0,0.0,301150.9375,13789630.0,5145901.0,0.0,0.0,0.0,0.0	2.21669	1029.57	1.0,0.55238626,0.0274505859273	4.49e-06	2.48e-06	1.2e-07	0.00778852	0.00430227	0.0002138	339114	6.77746e+06	0.0500355	-0.131061	-0.123376	-0.216598	-0.0862362
5020	5016	R.Q[111.03]LIVAVNK[136.11].M	YBR118W	874.537	1	874.542	875.544	1585.89	866.528	866.528	874.542	874.542	0.0052	0.32	866.5277,867.535,868.5423,869.5496,870.5569,871.5642,872.5715,873.5788,874.5419,875.5492,876.5565,877.5638,878.5711,879.5784,880.5857,881.593	0.0,3333282.5,0.0,0.0,0.0,0.0,0.0,0.0,220670.359375,4155647.25,0.0,0.0,0.0,0.0,0.0,0.0	-5.94601	866.528	1.0,0.49731662,0.0246159739641	-1.21e-05	-6e-06	-3e-07	0.00923658	0.0045935	0.00022737	376973	3.33328e+06	0.113094	-61.3237	-61.3237	-61.3237	-61.3237
5024	5022	R.AGAVAPEDIWVR[166.11].A	YLR340W	1292.68	2	1292.67	647.345	1587.22	1282.66	641.332	1292.67	646.337	-0.0019	0.35	641.3325,641.83615,642.3398,642.84345,643.3471,643.85075,644.3544,644.85805,646.33665,646.8403,647.34395,647.8476,648.35125,648.8549,649.35855,649.8622	0.0,0.0,2317231.25,1358917.25,1032325.0625,0.0,0.0,0.0,0.0,159499.1875,4306906.5,2477679.0,0.0,0.0,0.0,0.0	1.46982	1282.66	1.0,0.7214726,0.0520071331296	2.97e-06	2.15e-06	1.5e-07	0.00780571	0.00563161	0.00040595	183315	2.31723e+06	0.0791094	-0.194079	0.0126238	-0.197219	-0.231901
5025	5022	K.YAPGTIVLYAER.V	YNL178W	1351.71	2	1351.71	676.864	1587.44	1351.71	675.856	1361.72	680.86	-0.0021	0.42	675.85575,676.3594,676.86305,677.3667,677.87035,678.374,678.87765,679.3813,680.8599,681.36355,681.8672,682.37085,682.8745,683.37815,683.8818,684.38545	0.0,383136.40625,3936016.0,3127418.25,1684901.5,0.0,0.0,2367094.25,0.0,232751.1875,7836782.0,6429783.0,0.0,0.0,0.0,0.0	1.55358	1351.71	1.0,0.77310438,0.0536795279199	3.11e-06	2.4e-06	1.7e-07	0.00735286	0.00568453	0.0003947	2.59121e+06	383136	6.76315	-0.0842892	-0.198908	0.0500571	-0.12243
5026	5022	K.LSVQDLDLK[136.11].D	YCR012W	1037.58	1	1037.59	1038.59	1587.67	1029.57	1029.57	1037.59	1037.59	0.0013	0.5	1029.5719,1030.5792,1031.5865,1032.5938,1033.6011,1034.6084,1035.6157,1036.623,1037.5861,1038.5934,1039.6007,1040.608,1041.6153,1042.6226,1043.6299,1044.6372	0.0,2035934.75,1074836.125,0.0,0.0,0.0,0.0,0.0,0.0,4240792.5,1846286.25,0.0,0.0,0.0,0.0,0.0	-1.25291	1029.57	1.0,0.55238626,0.0274505859273	-2.54e-06	-1.4e-06	-7e-08	0.00778148	0.00429838	0.00021361	793395	2.03593e+06	0.389696	-1	-1	-1	-1
5028	5027	R.AGAVAPEDIWVR.A	YLR340W	1282.67	2	1282.67	642.341	1588.36	1282.67	641.333	1292.67	646.337	-0.0014	0.35	641.3328,641.83645,642.3401,642.84375,643.3474,643.85105,644.3547,644.85835,646.33695,646.8406,647.34425,647.8479,648.35155,648.8552,649.35885,649.8625	0.0,0.0,4128112.75,2628369.0,1037448.0625,0.0,0.0,258958.703125,0.0,0.0,8832257.0,4553776.0,0.0,0.0,0.0,0.0	1.09148	1282.67	1.0,0.7214726,0.0520071331296	2.18e-06	1.57e-06	1.1e-07	0.00774451	0.00558745	0.00040277	229449	4.12811e+06	0.0555821	-0.185582	-0.197219	-0.231901	-0.152224
5034	5033	K.LSVQDLDLK.D	YCR012W	1029.57	1	1029.57	1030.58	1590	1029.57	1029.57	1037.59	1037.59	0.0004	0.5	1029.571,1030.5783,1031.5856,1032.5929,1033.6002,1034.6075,1035.6148,1036.6221,1037.5852,1038.5925,1039.5998,1040.6071,1041.6144,1042.6217,1043.629,1044.6363	140496.03125,3480642.25,1405455.25,0.0,0.0,0.0,0.0,0.0,0.0,6311936.5,2730837.25,0.0,0.0,0.0,0.0,0.0	-0.388511	1029.57	1.0,0.55238626,0.0274505859273	-7.8e-07	-4.3e-07	-2e-08	0.00772312	0.00426614	0.000212	277429	140496	1.97464	-1	-1	-1	-1
5044	5039	K.LPLSVINVSAQR[166.11].D	YML024W	1305.76	2	1305.77	653.889	1592.56	1295.76	647.879	1305.77	652.883	0.0016	0.6	647.87885,648.3825,648.88615,649.3898,649.89345,650.3971,650.90075,651.4044,652.883,653.38665,653.8903,654.39395,654.8976,655.40125,655.9049,656.40855	0.0,0.0,863256.9375,0.0,0.0,0.0,0.0,0.0,0.0,199483.28125,2551717.75,1840523.125,0.0,0.0,0.0,0.0	-1.22534	1295.76	1.0,0.71265594,0.0525388153865	-2.48e-06	-1.77e-06	-1.3e-07	0.00772142	0.00550271	0.00040567	17438558	863257	20.2009	-0.657661	-0.190218	-0.243735	-1
5059	5057	K.FVDLDEAK[136.11]DSDK[136.11]EVLFR[166.11].A	YLL018C	2051.04	3	2052.04	684.688	1597.16	2026	675.334	2052.04	684.013	0.9965	4.94	675.3338333,675.669599967,676.005366633,676.3411333,676.676899967,677.012666633,677.3484333,677.684199967,684.0127333,684.348499967,684.684266633,685.0200333,685.355799967,685.691566633,686.0273333,686.363099967	0.0,0.0,1005772.6875,1055370.625,458062.3125,541210.625,0.0,0.0,0.0,0.0,2700887.75,2623139.75,673447.8125,0.0,238666.875,0.0	-485.851	2026	1.0,1.1078268,0.113127488366	-0.00098955	-0.00109624	-0.00011194	0.0118617	0.0131407	0.00134189	380231	1.00577e+06	0.378049	-0.272847	-0.509618	-0.104187	-0.171334
5072	5068	M.n[43.02]SFQIETVPTK[136.11]PYEDQK[136.11]PGTSGLR[166.11].K	YMR105C	2645.35	3	2645.37	882.792	1601.05	2619.33	873.11	2645.37	881.789	0.013	0.43	873.1103333,873.446099967,873.781866633,874.1176333,874.453399967,874.789166633,875.1249333,875.460699967,881.7892333,882.124999967,882.460766633,882.7965333,883.132299967,883.468066633,883.8038333,884.139599967	0.0,0.0,0.0,786293.0625,0.0,0.0,0.0,0.0,0.0,0.0,190214.90625,1626509.5,0.0,0.0,0.0,0.0	-4.91427	2619.33	1.0,1.41271032,0.193952206567	-9.98e-06	-1.41e-05	-1.93e-06	0.00993023	0.0140285	0.00192599	237169	786293	0.301629	3.18185	1.16342	7.97892	3.59253
5074	5073	K.LSVQDLDLK[136.11].D	YCR012W	1037.58	2	1037.58	519.8	1601.79	1029.57	514.784	1037.58	518.791	-0.0021	0.5	514.78425,515.2879,515.79155,516.2952,516.79885,517.3025,517.80615,518.3098,518.79135,519.295,519.79865,520.3023,520.80595,521.3096,521.81325,522.3169	0.0,0.0,14047189.0,6678684.0,0.0,0.0,0.0,131309.5625,0.0,711345.25,24678964.0,13229821.0,0.0,0.0,0.0,0.0	2.02393	1029.57	1.0,0.55238626,0.0274505859273	4.1e-06	2.26e-06	1.1e-07	0.00778813	0.00430206	0.00021379	2.42859e+06	14047189	0.172888	-0.0695641	-0.0175362	-0.0693392	-0.161192
5082	5079	K.LEITK[136.11]EETLNPIIQDTK[136.11].K	YBR011C	2000.1	2	2000.11	1001.06	1604.18	1984.08	992.041	2000.11	1000.06	0.01	0.48	992.0414,992.54505,993.0487,993.55235,994.056,994.55965,995.0633,995.56695,1000.0556,1000.55925,1001.0629,1001.56655,1002.0702,1002.57385,1003.0775,1003.58115	0.0,0.0,790382.1875,1458598.375,0.0,0.0,0.0,0.0,0.0,315465.71875,2192300.5,3027500.75,0.0,0.0,0.0,0.0	-4.99975	1984.08	1.0,1.07233146,0.107278772387	-1.01e-05	-1.09e-05	-1.09e-06	0.00806837	0.00865197	0.00086557	806527	790382	1.02043	-0.318541	-1	0.402597	-0.346166
5085	5084	R.AGAVAPEDIWVR[166.11].A	YLR340W	1292.68	2	1292.67	647.345	1605.17	1282.67	641.333	1292.67	646.337	-0.0004	0.35	641.33325,641.8369,642.34055,642.8442,643.34785,643.8515,644.35515,644.8588,646.3374,646.84105,647.3447,647.84835,648.352,648.85565,649.3593,649.86295	0.0,0.0,10341730.0,6997464.5,0.0,0.0,725220.8125,489901.53125,0.0,0.0,18773758.0,11199548.0,0.0,0.0,0.0,0.0	0.309436	1282.67	1.0,0.7214726,0.0520071331296	6.3e-07	4.5e-07	3e-08	0.00780336	0.00562991	0.00040583	199259	10341730	0.0192675	-0.12917	-0.0522322	-0.133724	-0.234322
5086	5084	K.YAPGTIVLYAER.V	YNL178W	1351.71	2	1351.71	676.864	1605.39	1351.71	675.853	1361.71	680.857	-0.0082	0.42	675.8527,676.35635,676.86,677.36365,677.8673,678.37095,678.8746,679.37825,680.85685,681.3605,681.86415,682.3678,682.87145,683.3751,683.87875,684.3824	0.0,0.0,3663554.5,2956972.75,730710.5625,0.0,0.0,212918.0,0.0,192294.296875,6754105.5,3723233.5,1528687.5,305400.28125,0.0,0.0	6.06637	1351.71	1.0,0.77310438,0.0536795279199	1.21e-05	9.38e-06	6.5e-07	0.00736192	0.00569153	0.00039518	285141	3.66355e+06	0.0778318	-0.145691	-0.15239	-0.170567	-0.100004
5088	5084	R.LPSQVVWIR[166.11].R	YBL027W	1106.65	2	1106.65	554.331	1605.86	1096.64	548.318	1106.65	553.323	-0.0024	0.61	548.31845,548.8221,549.32575,549.8294,550.33305,550.8367,551.34035,551.844,553.3226,553.82625,554.3299,554.83355,555.3372,555.84085,556.3445,556.84815	304847.03125,0.0,1464850.75,846229.6875,0.0,0.0,0.0,0.0,0.0,0.0,2965413.25,1319317.375,293264.90625,0.0,0.0,0.0	2.16871	1096.64	1.0,0.64332676,0.0396231070415	4.4e-06	2.83e-06	1.7e-07	0.00913075	0.00587406	0.00036179	534232	304847	1.75246	-0.193567	-0.208753	-0.240188	-0.161548
5092	5090	R.AGAVAPEDIWVR.A	YLR340W	1282.67	2	1282.67	642.341	1607.03	1282.67	641.333	1292.67	646.337	-0.0016	0.35	641.3327,641.83635,642.34,642.84365,643.3473,643.85095,644.3546,644.85825,646.33685,646.8405,647.34415,647.8478,648.35145,648.8551,649.35875,649.8624	0.0,0.0,8639983.0,4401198.5,2177175.5,0.0,0.0,280950.09375,352290.96875,0.0,13510130.0,7834864.0,0.0,0.0,0.0,0.0	1.2474	1282.67	1.0,0.7214726,0.0520071331296	2.49e-06	1.8e-06	1.3e-07	0.00774482	0.00558768	0.00040279	1.05075e+06	8639983	0.121615	-0.165207	-0.133724	-0.234322	-0.129509
5100	5096	K.LIDVDGK[136.11]PQIQVEFK[136.11].G	YLL024C	1743.97	2	1743.98	872.994	1609.19	1727.95	863.975	1743.98	871.989	0.0032	0.49	863.9745,864.47815,864.9818,865.48545,865.9891,866.49275,866.9964,867.50005,871.9887,872.49235,872.996,873.49965,874.0033,874.50695,875.0106,875.51425	0.0,0.0,1007337.3125,1360230.25,835838.6875,0.0,0.0,0.0,0.0,0.0,2395217.25,1649915.625,0.0,0.0,0.0,0.0	-1.83489	1727.95	1.0,0.97222006,0.0870181964582	-3.72e-06	-3.62e-06	-3.2e-07	0.00927225	0.00901466	0.00080685	311492	1.00734e+06	0.309223	-0.0799922	-0.0277321	-0.0900493	-0.117189
5103	5102	K.LPLSVINVSAQR[166.11].D	YML024W	1305.76	2	1305.77	653.889	1610.19	1295.76	647.878	1305.77	652.883	0.0008	0.6	647.87845,648.3821,648.88575,649.3894,649.89305,650.3967,650.90035,651.404,652.8826,653.38625,653.8899,654.39355,654.8972,655.40085,655.9045,656.40815	0.0,0.0,16514762.0,10674777.0,0.0,0.0,0.0,0.0,0.0,1144597.25,28776794.0,20655736.0,0.0,0.0,0.0,0.0	-0.612668	1295.76	1.0,0.71265594,0.0525388153865	-1.24e-06	-8.8e-07	-7e-08	0.00772266	0.0055036	0.00040574	7.24251e+06	16514762	0.438548	-0.205521	-0.00856382	-0.0293328	-0.65783
5106	5102	K.GILFVGSGVSGGEEGAR[166.11].Y	YHR183W	1600.81	2	1600.81	801.412	1610.84	1590.8	795.4	1600.81	800.404	-0.0001	0.51	795.4,795.90365,796.4073,796.91095,797.4146,797.91825,798.4219,798.92555,800.40415,800.9078,801.41145,801.9151,802.41875,802.9224,803.42605,803.9297	0.0,0.0,1270252.375,728055.0,0.0,0.0,0.0,0.0,160297.84375,0.0,2786403.5,1565871.625,553561.875,0.0,0.0,0.0	0.0624684	1590.8	1.0,0.851066,0.07557856684	1.3e-07	1.1e-07	1e-08	0.00629149	0.00535447	0.0004755	462990	1.27025e+06	0.364487	-0.259282	-0.235288	-0.335572	-0.187083
5109	5108	K.LIDVDGKPQIQVEFK.G	YLL024C	1727.95	3	1727.94	576.989	1611.81	1727.94	575.981	1743.97	581.324	-0.0013	0.49	575.9815,576.317266667,576.653033333,576.9888,577.324566667,577.660333333,577.9961,578.331866667,581.3243,581.660066667,581.995833333,582.3316,582.667366667,583.003133333,583.3389,583.674666667	0.0,0.0,0.0,6333433.5,5793556.0,0.0,0.0,0.0,0.0,0.0,865349.25,10442918.0,8920339.0,0.0,0.0,0.0	0.752338	1727.94	1.0,0.97222006,0.0870181964582	1.5e-06	1.46e-06	1.3e-07	0.00919224	0.00893688	0.00079989	674427	6.33343e+06	0.106487	22.9249	17.7623	18.9408	43.3351
5115	5114	K.LIDVDGK[136.11]PQIQVEFK[136.11].G	YLL024C	1743.97	3	1743.97	582.332	1613.52	1727.94	575.981	1743.97	581.324	-0.0036	0.49	575.9807333,576.316499967,576.652266633,576.9880333,577.323799967,577.659566633,577.9953333,578.331099967,581.3235333,581.659299967,581.995066633,582.3308333,582.666599967,583.002366633,583.3381333,583.673899967	0.0,0.0,0.0,5521270.0,6451631.5,2756016.5,0.0,0.0,0.0,0.0,398786.84375,11667840.0,10385107.0,3674298.25,0.0,0.0	2.06425	1727.94	1.0,0.97222006,0.0870181964582	4.19e-06	4.07e-06	3.6e-07	0.00928019	0.00902239	0.00080755	198474	5521270	0.0359471	18.9091	18.9408	43.3351	11.9057
5135	5131	R.EQAANLIAAGADGLR[166.11].L	YLR432W,YAR073W	1478.77	2	1478.77	740.393	1619.53	1468.76	734.382	1478.77	739.386	0.0001	0.96	734.38175,734.8854,735.38905,735.8927,736.39635,736.9,737.40365,737.9073,739.3859,739.88955,740.3932,740.89685,741.4005,741.90415,742.4078,742.91145	0.0,0.0,1253157.125,950682.4375,437690.40625,0.0,0.0,0.0,0.0,0.0,2469209.5,1381911.5,0.0,0.0,0.0,0.0	-0.0676237	1468.76	1.0,0.77028416,0.0655418321083	-1.4e-07	-1.1e-07	-1e-08	0.00681396	0.00524869	0.0004466	487997	1.25316e+06	0.389414	-0.252847	-0.24924	-0.186479	-0.321891
5144	5142	R.LPSQVVWIR.R	YBL027W	1096.64	2	1096.64	549.327	1622.23	1096.64	548.318	1106.65	553.323	-0.0025	0.61	548.3184,548.82205,549.3257,549.82935,550.333,550.83665,551.3403,551.84395,553.32255,553.8262,554.32985,554.8335,555.33715,555.8408,556.34445,556.8481	257524.484375,0.0,12011167.0,6726180.5,0.0,0.0,0.0,0.0,184266.5,0.0,21679150.0,12856377.0,0.0,0.0,0.0,0.0	2.27969	1096.64	1.0,0.64332676,0.0396231070415	4.56e-06	2.93e-06	1.8e-07	0.00904838	0.00582107	0.00035852	653496	257524	2.53761	-0.142862	-0.135513	-0.0964906	-0.201912
5151	5148	K.LPLVGGHEGAGVVVGMGENVK[136.11].G	YMR303C	2026.08	3	2026.06	676.366	1624.05	2018.05	672.683	2026.06	675.355	-0.0117	0.55	672.6832667,673.019033367,673.354800033,673.6905667,674.026333367,674.362100033,674.6978667,675.033633367,675.3546667,675.690433367,676.026200033,676.3619667,676.697733367,677.033500033,677.3692667,677.705033367	0.0,0.0,0.0,874003.0,1713478.5,1008533.0625,269896.09375,0.0,0.0,0.0,0.0,2704920.0,3111738.0,1868390.5,1095069.625,0.0	5.77471	2018.05	1.0,1.10376198,0.129498184693	1.16e-05	1.28e-05	1.5e-06	0.00398288	0.00439615	0.00051578	758547	874003	0.8679	75.6644	-28.1798	-28.1798	26.4711
5157	5154	R.K[136.11]DQYVPEVSALDLSR[166.11].S	YML024W	1736.91	2	1736.91	869.461	1625.74	1718.88	859.442	1736.91	868.454	0.0008	0.54	859.44235,859.946,860.44965,860.9533,861.45695,861.9606,862.46425,862.9679,868.4536,868.95725,869.4609,869.96455,870.4682,870.97185,871.4755,871.97915	0.0,0.0,778889.5625,1010481.125,0.0,0.0,0.0,0.0,0.0,175151.375,2286590.75,1916292.375,1037431.875,0.0,0.0,0.0	-0.460589	1718.88	1.0,0.92966748,0.0841284886054	-9.4e-07	-8.7e-07	-8e-08	0.0104841	0.00974669	0.00088201	210027	778890	0.26965	-0.130689	-0.154967	0.0269823	-0.208817
5165	5160	K.LPLVGGHEGAGVVVGMGENVK.G	YMR303C	2018.06	3	2019.07	673.694	1628	2019.07	673.023	2027.08	675.694	1.0065	0.55	673.0227333,673.358499967,673.694266633,674.0300333,674.365799967,674.701566633,675.0373333,675.373099967,675.6941333,676.029899967,676.365666633,676.7014333,677.037199967,677.372966633,677.7087333,678.044499967	0.0,0.0,1702286.875,2278184.5,1477447.875,0.0,0.0,0.0,0.0,273026.125,4664864.5,5340623.0,2424682.75,0.0,0.0,0.0	-498.746	2019.07	1.0,1.10376198,0.129498184693	-0.0009965	-0.0010999	-0.00012904	0.00295707	0.0032639	0.00038293	1.22417e+06	1.70229e+06	0.719132	0.107802	0.259745	0.0840926	0.0396816
5167	5166	R.WAGNANELNAAYAADGYAR[166.11].L	YGR087C	2006.91	2	2006.91	1004.46	1628.71	1996.9	998.452	2006.91	1003.46	0.0021	0.43	998.4524,998.95605,999.4597,999.96335,1000.467,1000.97065,1001.4743,1001.97795,1003.45655,1003.9602,1004.46385,1004.9675,1005.47115,1005.9748,1006.47845,1006.9821	0.0,0.0,1975154.75,1225834.875,1164900.0,0.0,0.0,0.0,0.0,0.0,3622800.25,3960085.5,2229037.25,0.0,0.0,0.0	-1.04638	1996.9	1.0,1.08756636,0.12220762936	-2.11e-06	-2.29e-06	-2.6e-07	0.0050098	0.00544849	0.00061224	310116	1.97515e+06	0.157008	0.00689028	0.135555	-0.148194	0.0852995
5171	5166	R.IINEPTAAAIAYGLDK[136.11]K[136.11].G	YLL024C	1803.01	2	1803.02	902.513	1629.67	1786.99	893.493	1803.02	901.508	0.0039	0.49	893.4934,893.99705,894.5007,895.00435,895.508,896.01165,896.5153,897.01895,901.5076,902.01125,902.5149,903.01855,903.5222,904.02585,904.5295,905.03315	0.0,0.0,952003.8125,671693.6875,0.0,0.0,0.0,0.0,0.0,258482.890625,2614616.5,1974307.25,0.0,0.0,0.0,0.0	-2.16305	1786.99	1.0,0.99918976,0.0936870608453	-4.38e-06	-4.38e-06	-4.1e-07	0.00896513	0.00895786	0.00083992	424098	952004	0.445479	-0.131006	-0.0248614	-0.257519	-0.0969113
5173	5172	K.ELYEVDVLK[136.11].V	YOL127W	1114.6	2	1114.6	558.307	1630.44	1106.58	553.291	1114.6	557.298	-0.0033	2.47	553.2913,553.79495,554.2986,554.80225,555.3059,555.80955,556.3132,556.81685,557.2984,557.80205,558.3057,558.80935,559.313,559.81665,560.3203,560.82395	0.0,0.0,4860843.5,2564381.75,0.0,0.0,0.0,0.0,0.0,0.0,10455729.0,4746566.0,0.0,0.0,0.0,0.0	2.9607	1106.58	1.0,0.61758788,0.0303698315722	5.99e-06	3.7e-06	1.8e-07	0.00724828	0.00447645	0.00022013	441112	4.86084e+06	0.090748	-0.167325	-0.162218	-0.227118	-0.0984542
5176	5172	R.WAGNANELNAAYAADGYAR.L	YGR087C	1996.9	2	1996.91	999.459	1631.1	1996.91	998.456	2006.92	1003.46	0.0085	0.43	998.4556,998.95925,999.4629,999.96655,1000.4702,1000.97385,1001.4775,1001.98115,1003.45975,1003.9634,1004.46705,1004.9707,1005.47435,1005.978,1006.48165,1006.9853	0.0,0.0,3007868.0,2707215.25,0.0,0.0,0.0,0.0,0.0,0.0,4429575.5,0.0,0.0,0.0,0.0,0.0	-4.25659	1996.91	1.0,1.08756636,0.12220762936	-8.51e-06	-9.26e-06	-1.04e-06	0.00497838	0.00541432	0.0006084	219223	3007868	0.0728833	-0.726683	-1	-0.66531	-0.653808
5177	5172	R.KDQYVPEVSALDLSR.S	YML024W	1718.88	2	1718.88	860.449	1631.37	1718.88	859.442	1736.91	868.453	-0.0005	0.54	859.4417,859.94535,860.449,860.95265,861.4563,861.95995,862.4636,862.96725,868.45295,868.9566,869.46025,869.9639,870.46755,870.9712,871.47485,871.9785	0.0,0.0,2271014.0,2028911.375,1182128.875,0.0,0.0,0.0,0.0,501348.40625,3999949.25,2674525.0,0.0,0.0,0.0,0.0	0.290886	1718.88	1.0,0.92966748,0.0841284886054	5.8e-07	5.4e-07	5e-08	0.0103768	0.00964697	0.00087298	161850	2271014	0.0712679	-0.156795	-0.182947	-0.193223	-0.100197
5179	5178	K.LIDVDGK[136.11]PQIQVEFK[136.11].G	YLL024C	1743.97	3	1743.97	582.332	1632.11	1727.94	575.981	1743.97	581.323	-0.0038	0.49	575.9806667,576.316433367,576.652200033,576.9879667,577.323733367,577.659500033,577.9952667,578.331033367,581.3234667,581.659233367,581.995000033,582.3307667,582.666533367,583.002300033,583.3380667,583.673833367	0.0,0.0,0.0,4856746.0,4904343.5,1710776.125,0.0,0.0,0.0,0.0,692550.1875,8400767.0,8425893.0,4141921.5,0.0,0.0	2.17893	1727.94	1.0,0.97222006,0.0870181964582	4.42e-06	4.3e-06	3.8e-07	0.00928042	0.00902261	0.00080757	379172	4856746	0.0780712	15.5777	9.57746	18.69	29.0212
5180	5178	K.TITPMGGFVHYGEIK[136.11].N	YOR063W	1656.84	2	1656.84	829.428	1632.36	1648.83	824.413	1656.84	828.421	-0.0013	0.54	824.4135,824.91715,825.4208,825.92445,826.4281,826.93175,827.4354,827.93905,828.4206,828.92425,829.4279,829.93155,830.4352,830.93885,831.4425,831.94615	0.0,0.0,1334912.25,1060876.5,0.0,0.0,0.0,182739.078125,0.0,0.0,3327114.0,2251298.0,1204138.75,144548.5,0.0,0.0	0.784625	1648.83	1.0,0.94123984,0.0861493674722	1.58e-06	1.49e-06	1.4e-07	0.00486213	0.00457643	0.00041887	248300	1.33491e+06	0.186005	-0.205144	-0.170776	-0.245189	-0.196012
5185	5184	K.LPLVGGHEGAGVVVGMGENVK[136.11].G	YMR303C	2026.08	2	2026.08	1014.05	1633.88	2018.06	1009.03	2026.08	1013.04	0.0011	0.55	1009.0315,1009.53515,1010.0388,1010.54245,1011.0461,1011.54975,1012.0534,1012.55705,1013.0386,1013.54225,1014.0459,1014.54955,1015.0532,1015.55685,1016.0605,1016.56415	0.0,0.0,1285201.5,1137862.5,917487.4375,0.0,0.0,0.0,0.0,0.0,2364014.0,2834491.0,0.0,0.0,0.0,0.0	-0.542921	2018.06	1.0,1.10376198,0.129498184693	-1.09e-06	-1.21e-06	-1.4e-07	0.00397014	0.00438209	0.00051413	346728	1.2852e+06	0.269785	-0.00212182	0.062969	-0.0137819	-0.0333519
5187	5184	R.WAGNANELNAAYAADGYAR[166.11].L	YGR087C	2006.91	3	2006.9	669.978	1634.38	1996.89	665.631	2006.9	668.967	-0.0085	0.43	665.6314,665.967166667,666.302933333,666.6387,666.974466667,667.310233333,667.646,667.981766667,668.9675,669.303266667,669.639033333,669.9748,670.310566667,670.646333333,670.9821,671.317866667	0.0,0.0,0.0,413040.71875,784243.5,0.0,0.0,0.0,0.0,0.0,0.0,1108998.625,1856501.375,624315.9375,0.0,0.0	4.23536	1996.89	1.0,1.08756636,0.12220762936	8.53e-06	9.28e-06	1.04e-06	0.00502047	0.00546009	0.00061354	171597	413041	0.415448	-28.5845	-28.5845	-28.5845	-28.5845
5188	5184	R.IINEPTAAAIAYGLDKK.G	YLL024C	1786.98	2	1786.99	894.499	1634.65	1786.99	893.494	1803.02	901.508	0.0056	0.49	893.49425,893.9979,894.50155,895.0052,895.50885,896.0125,896.51615,897.0198,901.50845,902.0121,902.51575,903.0194,903.52305,904.0267,904.53035,905.034	0.0,0.0,2083618.0,1823555.125,0.0,0.0,0.0,0.0,0.0,445148.46875,3976385.25,2646931.0,0.0,0.0,0.0,0.0	-3.13377	1786.99	1.0,0.99918976,0.0936870608453	-6.27e-06	-6.26e-06	-5.9e-07	0.0088835	0.0088763	0.00083227	152495	2083618	0.0731876	-0.347221	-0.680444	-0.261698	-0.168966
5189	5184	K.LIDVDGK[136.11]PQIQVEFK[136.11].G	YLL024C	1743.97	2	1743.98	872.994	1634.91	1727.95	863.977	1743.98	871.991	0.0075	0.49	863.97665,864.4803,864.98395,865.4876,865.99125,866.4949,866.99855,867.5022,871.99085,872.4945,872.99815,873.5018,874.00545,874.5091,875.01275,875.5164	0.0,0.0,493809.625,0.0,0.0,0.0,0.0,0.0,0.0,0.0,1763924.875,0.0,0.0,0.0,0.0,0.0	-4.30052	1727.95	1.0,0.97222006,0.0870181964582	-8.72e-06	-8.48e-06	-7.6e-07	0.00926722	0.00900978	0.00080642	698902	493810	1.41533	-1	-1	-1	-1
5191	5190	R.IINEPTAAAIAYGLDK[136.11]K[136.11].G	YLL024C	1803.01	3	1803.01	602.011	1635.68	1786.98	595.66	1803.01	601.003	-0.0025	0.49	595.6601333,595.995899967,596.331666633,596.6674333,597.003199967,597.338966633,597.6747333,598.010499967,601.0029333,601.338699967,601.674466633,602.0102333,602.345999967,602.681766633,603.0175333,603.353299967	0.0,0.0,0.0,24494452.0,22821204.0,0.0,0.0,0.0,193497.359375,0.0,4474024.5,46928628.0,44211632.0,0.0,0.0,0.0	1.38657	1786.98	1.0,0.99918976,0.0936870608453	2.81e-06	2.81e-06	2.6e-07	0.00897235	0.00896509	0.00084059	371035	24494452	0.0151477	14.4336	16.8214	14.9769	12.4141
5192	5190	R.K[136.11]DQYVPEVSALDLSR[166.11].S	YML024W	1736.91	3	1736.9	579.976	1636.18	1718.88	572.96	1736.9	578.968	-0.0026	0.54	572.9604333,573.296199967,573.631966633,573.9677333,574.303499967,574.639266633,574.9750333,575.310799967,578.9679333,579.303699967,579.639466633,579.9752333,580.310999967,580.646766633,580.9825333,581.318299967	0.0,151124.390625,0.0,3416441.5,2542880.0,1210378.625,0.0,0.0,0.0,150233.03125,407276.46875,5923524.0,5589584.0,0.0,0.0,0.0	1.49691	1718.88	1.0,0.92966748,0.0841284886054	3.04e-06	2.83e-06	2.6e-07	0.0104881	0.00975041	0.00088234	338768	151124	2.24165	14.5029	12.1124	23.6677	12.3954
5199	5195	K.LPLVGGHEGAGVVVGMGENVK.G	YMR303C	2018.06	2	2018.07	1010.04	1638.12	2018.07	1009.03	2026.08	1013.04	0.0072	0.55	1009.03455,1009.5382,1010.04185,1010.5455,1011.04915,1011.5528,1012.05645,1012.5601,1013.04165,1013.5453,1014.04895,1014.5526,1015.05625,1015.5599,1016.06355,1016.5672	0.0,0.0,1906947.25,2345581.75,0.0,0.0,0.0,0.0,0.0,216458.46875,3482858.75,0.0,0.0,0.0,0.0,0.0	-3.56778	2018.07	1.0,1.10376198,0.129498184693	-7.14e-06	-7.88e-06	-9.2e-07	0.00394838	0.00435807	0.00051131	268215	1.90695e+06	0.140652	-0.312542	-0.655196	-0.605722	0.263459
5203	5201	K.VTNVNATASMLNNISSSK.S	YDR145W	1849.92	3	1849.92	617.647	1639.42	1849.92	616.64	1857.93	619.311	-0.0013	0.2	616.6397,616.975466667,617.311233333,617.647,617.982766667,618.318533333,618.6543,618.990066667,619.3111,619.646866667,619.982633333,620.3184,620.654166667,620.989933333,621.3257,621.661466667	0.0,0.0,251742.546875,2325652.0,3089326.0,1084841.625,0.0,0.0,247042.40625,0.0,0.0,0.0,0.0,0.0,0.0,0.0	0.702733	1849.92	1.0,0.95223154,0.104403770819	1.41e-06	1.34e-06	1.5e-07	0.00431491	0.00410879	0.00045049	665810	251743	2.6448	21.0266	-32.5049	8.70165	18.0123
5206	5201	K.TITPMGGFVHYGEIK.N	YOR063W	1648.83	2	1648.83	825.421	1640.16	1648.83	824.416	1656.85	828.423	0.0036	0.54	824.41595,824.9196,825.42325,825.9269,826.43055,826.9342,827.43785,827.9415,828.42305,828.9267,829.43035,829.934,830.43765,830.9413,831.44495,831.9486	318428.53125,0.0,2062618.875,1966279.5,0.0,0.0,0.0,464778.8125,0.0,352728.25,3704595.5,2496185.25,0.0,0.0,0.0,0.0	-2.18337	1648.83	1.0,0.94123984,0.0861493674722	-4.37e-06	-4.11e-06	-3.8e-07	0.00483265	0.00454869	0.00041633	508242	318429	1.5961	-0.121446	-0.0314333	-0.177931	-0.149394
5214	5213	K.LPLVGGHEGAGVVVGMGENVK[136.11].G	YMR303C	2026.08	3	2026.08	676.366	1642.59	2018.06	672.688	2026.08	675.359	0.0014	0.55	672.6877667,673.023533367,673.359300033,673.6950667,674.030833367,674.366600033,674.7023667,675.038133367,675.3591667,675.694933367,676.030700033,676.3664667,676.702233367,677.038000033,677.3737667,677.709533367	0.0,0.0,0.0,12935217.0,13964422.0,0.0,0.0,0.0,614388.375,0.0,970476.875,23442200.0,26847578.0,0.0,0.0,0.0	-0.690991	2018.06	1.0,1.10376198,0.129498184693	-1.39e-06	-1.53e-06	-1.8e-07	0.00396984	0.00438176	0.00051409	571964	12935217	0.0442176	35.6216	58.9998	32.9603	27.1693
5218	5213	K.FVQGLLQNAAANAEAK.G	YKL180W,YJL177W	1643.86	2	1643.86	822.939	1643.56	1643.86	821.931	1651.88	825.938	-0.0005	0.66	821.9313,822.43495,822.9386,823.44225,823.9459,824.44955,824.9532,825.45685,825.9384,826.44205,826.9457,827.44935,827.953,828.45665,828.9603,829.46395	0.0,0.0,2505855.25,1984472.0,354326.09375,0.0,0.0,0.0,0.0,0.0,4994096.0,3930921.0,1920933.0,0.0,213332.546875,0.0	0.304162	1643.86	1.0,0.89820178,0.0821782931361	6.1e-07	5.5e-07	5e-08	0.00485218	0.00435824	0.00039874	222057	2.50586e+06	0.0886154	-0.159521	-0.157852	-0.121885	-0.183523
5226	5225	K.LPLVGGHEGAGVVVGMGENVK.G	YMR303C	2018.06	3	2018.06	673.695	1645.96	2018.06	672.687	2026.08	675.358	-0.0011	0.55	672.6869333,673.022699967,673.358466633,673.6942333,674.029999967,674.365766633,674.7015333,675.037299967,675.3583333,675.694099967,676.029866633,676.3656333,676.701399967,677.037166633,677.3729333,677.708699967	0.0,0.0,0.0,14592643.0,15349410.0,8718441.0,0.0,0.0,186676.015625,0.0,1057251.25,26533454.0,30910730.0,0.0,0.0,0.0	0.545077	2018.06	1.0,1.10376198,0.129498184693	1.09e-06	1.2e-06	1.4e-07	0.00395662	0.00436717	0.00051238	646364	14592643	0.0442938	29.7523	27.1693	34.2423	28.5108
5231	5230	R.WAGNANELNAAYAADGYAR[166.11].L	YGR087C	2006.91	2	2006.92	1004.46	1647.71	1996.91	998.454	2006.92	1003.46	0.0052	0.43	998.45395,998.9576,999.46125,999.9649,1000.46855,1000.9722,1001.47585,1001.9795,1003.4581,1003.96175,1004.4654,1004.96905,1005.4727,1005.97635,1006.48,1006.98365	0.0,0.0,3781953.5,3714801.25,2356765.75,0.0,0.0,0.0,0.0,303671.96875,7554500.0,7082967.5,0.0,0.0,0.0,0.0	-2.59105	1996.91	1.0,1.08756636,0.12220762936	-5.22e-06	-5.68e-06	-6.4e-07	0.00500668	0.00544509	0.00061185	229335	3.78195e+06	0.0606394	-0.0211908	0.023489	-0.124208	0.0456647
5237	5236	R.WAGNANELNAAYAADGYAR.L	YGR087C	1996.9	2	1996.91	999.459	1649.41	1996.91	998.453	2006.92	1003.46	0.0043	0.43	998.4535,998.95715,999.4608,999.96445,1000.4681,1000.97175,1001.4754,1001.97905,1003.45765,1003.9613,1004.46495,1004.9686,1005.47225,1005.9759,1006.47955,1006.9832	0.0,0.0,3111028.0,3129489.25,0.0,0.0,0.0,0.0,0.0,0.0,5040870.0,6141091.5,0.0,0.0,0.0,0.0	-2.15333	1996.91	1.0,1.08756636,0.12220762936	-4.31e-06	-4.68e-06	-5.3e-07	0.0049826	0.00541891	0.00060891	180685	3111028	0.0580789	-0.0350842	-0.124208	0.0456647	0.0143901
5249	5248	K.LPLVGGHEGAGVVVGMGENVK[136.11].G	YMR303C	2026.08	2	2026.08	1014.05	1652.96	2018.06	1009.03	2026.08	1013.04	0.001	0.55	1009.03145,1009.5351,1010.03875,1010.5424,1011.04605,1011.5497,1012.05335,1012.557,1013.03855,1013.5422,1014.04585,1014.5495,1015.05315,1015.5568,1016.06045,1016.5641	0.0,0.0,2411601.5,2501745.75,1940051.0,0.0,0.0,0.0,0.0,167368.59375,4969794.0,3894405.5,2538171.5,863831.5625,410798.75,0.0	-0.493565	2018.06	1.0,1.10376198,0.129498184693	-9.9e-07	-1.1e-06	-1.3e-07	0.00397024	0.0043822	0.00051414	1.73438e+06	2.4116e+06	0.719182	-0.126342	-0.0713526	-0.214936	-0.099435
5259	5254	K.EYASALETLDAAR[166.11].T	YOR027W	1418.69	2	1418.69	710.353	1655.65	1408.68	704.342	1418.69	709.346	0.0004	3.98	704.3419,704.84555,705.3492,705.85285,706.3565,706.86015,707.3638,707.86745,709.34605,709.8497,710.35335,710.857,711.36065,711.8643,712.36795,712.8716	0.0,295024.21875,1217992.0,906247.4375,0.0,0.0,170174.75,0.0,0.0,0.0,1749481.25,785797.125,0.0,0.0,0.0,1079565.25	-0.28195	1408.68	1.0,0.74368024,0.0538062987946	-5.7e-07	-4.2e-07	-3e-08	0.00710415	0.00528321	0.00038225	275301	295024	0.933146	-0.15742	0.126321	-0.233277	-0.276773
5263	5260	K.LPLVGGHEGAGVVVGMGENVK.G	YMR303C	2018.06	2	2018.07	1010.04	1656.9	2018.07	1009.03	2026.08	1013.04	0.0055	0.55	1009.0337,1009.53735,1010.041,1010.54465,1011.0483,1011.55195,1012.0556,1012.55925,1013.0408,1013.54445,1014.0481,1014.55175,1015.0554,1015.55905,1016.0627,1016.56635	0.0,0.0,1998729.125,2795868.5,0.0,0.0,0.0,0.0,0.0,0.0,4157090.5,4138720.75,0.0,0.0,0.0,0.0	-2.72539	2018.07	1.0,1.10376198,0.129498184693	-5.45e-06	-6.02e-06	-7.1e-07	0.00395007	0.00435993	0.00051153	3.40269e+06	1.99873e+06	1.70243	-0.0690294	-0.099435	0.0206091	-0.132691
5273	5272	K.FVQGLLQNAAANAEAK[136.11].G	YKL180W,YJL177W	1651.88	2	1651.88	826.946	1659.93	1643.87	821.933	1651.88	825.94	0.0033	0.66	821.9332,822.43685,822.9405,823.44415,823.9478,824.45145,824.9551,825.45875,825.9403,826.44395,826.9476,827.45125,827.9549,828.45855,828.9622,829.46585	0.0,0.0,5223664.0,4651985.0,0.0,0.0,0.0,0.0,0.0,493802.0,8050344.0,7636674.5,0.0,0.0,0.0,0.0	-1.99773	1643.87	1.0,0.89820178,0.0821782931361	-4.02e-06	-3.61e-06	-3.3e-07	0.00487119	0.00437531	0.00040031	191059	5223664	0.0365757	-0.025965	0.0112452	0.0306911	-0.163249
5277	5272	S.K[136.11]PVALTSFLGYK[136.11].A	YOR063W	1338.79	2	1338.79	670.401	1660.87	1322.76	661.38	1338.79	669.394	-0.0005	2.87	661.37965,661.8833,662.38695,662.8906,663.39425,663.8979,664.40155,664.9052,669.39385,669.8975,670.40115,670.9048,671.40845,671.9121,672.41575,672.9194	0.0,0.0,787810.125,1059214.25,0.0,0.0,0.0,0.0,0.0,0.0,2419828.25,1397686.25,0.0,0.0,0.0,0.0	0.373472	1322.76	1.0,0.77899668,0.0506689056457	7.6e-07	5.9e-07	4e-08	0.0121182	0.00944	0.00061401	676241	787810	0.85838	-0.0569665	-0.154714	-0.0167441	0.00230369
5279	5278	K.LPLVGGHEGAGVVVGMGENVK[136.11].G	YMR303C	2026.08	3	2026.08	676.366	1661.56	2018.06	672.688	2026.08	675.359	0.0013	0.55	672.6877333,673.023499967,673.359266633,673.6950333,674.030799967,674.366566633,674.7023333,675.038099967,675.3591333,675.694899967,676.030666633,676.3664333,676.702199967,677.037966633,677.3737333,677.709499967	0.0,0.0,0.0,6497794.5,3956879.0,0.0,0.0,0.0,0.0,0.0,517333.625,10827237.0,12281352.0,0.0,0.0,0.0	-0.641634	2018.06	1.0,1.10376198,0.129498184693	-1.29e-06	-1.42e-06	-1.7e-07	0.00396994	0.00438187	0.0005141	346649	6.49779e+06	0.0533488	23.0747	19.255	29.3409	22.6383
5281	5278	K.FVQGLLQNAAANAEAK.G	YKL180W,YJL177W	1643.86	2	1643.87	822.939	1662.3	1643.87	821.934	1651.88	825.941	0.0042	0.66	821.93365,822.4373,822.94095,823.4446,823.94825,824.4519,824.95555,825.4592,825.94075,826.4444,826.94805,827.4517,827.95535,828.459,828.96265,829.4663	0.0,0.0,3875182.0,2652337.5,0.0,0.0,0.0,0.0,0.0,243775.8125,6309868.5,5002452.5,0.0,0.0,0.0,0.0	-2.55496	1643.87	1.0,0.89820178,0.0821782931361	-5.11e-06	-4.59e-06	-4.2e-07	0.00484645	0.00435309	0.00039827	178134	3875182	0.0459679	-0.333424	-0.609822	-0.163249	-0.096109
5282	5278	R.GAMIFFR[166.11].K	YBR263W	850.44	2	850.445	426.227	1662.55	840.437	420.219	850.445	425.223	0.0055	1.78	420.21855,420.7222,421.22585,421.7295,422.23315,422.7368,423.24045,423.7441,425.2227,425.72635,426.23,426.73365,427.2373,427.74095,428.2446,428.74825	0.0,0.0,0.0,0.0,0.0,0.0,0.0,0.0,97413.234375,0.0,0.0,0.0,0.0,122777.53125,0.0,0.0	-6.46724	840.437	1.0,0.4995704,0.0258605344344	-1.32e-05	-6.58e-06	-3.4e-07	0.0118953	0.00594253	0.00030762	137596	97413.2	1.41249	-61.0516	-61.0516	-61.0516	-61.0516
5286	5283	K.ILSQAPSELELQVAK.T	YNL096C	1624.9	2	1624.91	813.459	1663.71	1624.91	812.456	1632.93	816.463	0.0087	0.51	812.45615,812.9598,813.46345,813.9671,814.47075,814.9744,815.47805,815.9817,816.46325,816.9669,817.47055,817.9742,818.47785,818.9815,819.48515,819.9888	0.0,0.0,2956746.5,0.0,0.0,0.0,0.0,0.0,0.0,0.0,5576671.0,0.0,0.0,0.0,0.0,0.0	-5.35416	1624.91	1.0,0.88711756,0.0730724817737	-1.07e-05	-9.5e-06	-7.8e-07	0.00489717	0.00434436	0.00035785	226141	2.95675e+06	0.076483	-1	-1	-1	-1
5288	5283	K.LDYVLALK[136.11].V	YPL081W,YBR189W	941.568	2	941.567	471.791	1664.2	933.553	466.776	941.567	470.784	-0.0006	0.64	466.77645,467.2801,467.78375,468.2874,468.79105,469.2947,469.79835,470.302,470.78355,471.2872,471.79085,472.2945,472.79815,473.3018,473.80545,474.3091	109206.0625,0.0,1077935.25,535254.3125,0.0,0.0,0.0,0.0,0.0,0.0,1744103.375,864476.25,0.0,0.0,0.0,0.0	0.637235	933.553	1.0,0.5429493,0.0225629278083	1.29e-06	7e-07	3e-08	0.00858591	0.00466172	0.00019372	726231	109206	6.6501	-0.251219	-0.20904	-0.0864713	-0.406832
5290	5289	K.LPLVGGHEGAGVVVGMGENVK.G	YMR303C	2018.06	3	2018.06	673.695	1664.92	2018.06	672.686	2026.07	675.358	-0.0027	0.55	672.6864,673.022166667,673.357933333,673.6937,674.029466667,674.365233333,674.701,675.036766667,675.3578,675.693566667,676.029333333,676.3651,676.700866667,677.036633333,677.3724,677.708166667	0.0,0.0,0.0,5103657.0,5472237.0,2979535.5,0.0,0.0,0.0,0.0,458826.71875,8801902.0,11473947.0,6698435.5,0.0,701267.0	1.33792	2018.06	1.0,1.10376198,0.129498184693	2.68e-06	2.95e-06	3.5e-07	0.00395821	0.00436892	0.00051258	2.13126e+06	5103657	0.417594	26.9064	22.6383	26.4577	34.359
5292	5289	K.EGIPAGWQGLDNGPESR[166.11].K	YCR012W	1791.84	2	1791.85	896.928	1665.66	1781.84	890.92	1791.85	895.924	0.0074	0.62	890.9203,891.42395,891.9276,892.43125,892.9349,893.43855,893.9422,894.44585,895.92445,896.4281,896.93175,897.4354,897.93905,898.4427,898.94635,899.45	0.0,0.0,912327.0625,0.0,0.0,0.0,0.0,0.0,0.0,0.0,2007176.375,0.0,0.0,0.0,0.0,0.0	-4.12983	1781.84	1.0,0.9525737,0.0955438550067	-8.33e-06	-7.93e-06	-8e-07	0.0056085	0.00534251	0.00053586	146802	912327	0.16091	-0.724536	-0.625489	-1	-0.528005
5296	5294	R.SK[136.11]PVALTSFLGYK[136.11].A	YOR063W	1425.82	3	1425.82	476.281	1667.18	1409.79	469.929	1425.82	475.272	-0.0036	0.79	469.9294,470.265166667,470.600933333,470.9367,471.272466667,471.608233333,471.944,472.279766667,475.2722,475.607966667,475.943733333,476.2795,476.615266667,476.951033333,477.2868,477.622566667	0.0,0.0,0.0,1118143.375,511242.09375,0.0,0.0,0.0,0.0,0.0,0.0,2392447.75,824630.4375,184057.828125,0.0,0.0	2.52486	1409.79	1.0,0.81741638,0.0570113640385	5.14e-06	4.2e-06	2.9e-07	0.0113745	0.00929771	0.00064848	205010	1.11814e+06	0.183349	31.078	-37.701	-37.701	13.5594
5297	5294	R.WAGNANELNAAYAADGYAR[166.11].L	YGR087C	2006.91	2	2006.92	1004.46	1667.43	1996.91	998.457	2006.92	1003.46	0.0108	0.43	998.4566,998.96025,999.4639,999.96755,1000.4712,1000.97485,1001.4785,1001.98215,1003.46075,1003.9644,1004.46805,1004.9717,1005.47535,1005.979,1006.48265,1006.9863	0.0,0.0,772604.75,0.0,0.0,0.0,0.0,0.0,0.0,0.0,1829809.25,0.0,0.0,0.0,0.0,0.0	-5.38141	1996.91	1.0,1.08756636,0.12220762936	-1.08e-05	-1.18e-05	-1.33e-06	0.00500104	0.00543896	0.00061117	511255	772605	0.661729	-0.774469	-0.660742	-1	-0.61679
5298	5294	R.SK[136.11]PVALTSFLGYK[136.11].A	YOR063W	1425.82	2	1425.82	713.917	1667.71	1409.8	704.898	1425.82	712.912	0.004	0.79	704.8979,705.40155,705.9052,706.40885,706.9125,707.41615,707.9198,708.42345,712.9121,713.41575,713.9194,714.42305,714.9267,715.43035,715.934,716.43765	0.0,0.0,917188.625,0.0,0.0,0.0,0.0,0.0,0.0,173816.453125,1935598.875,0.0,0.0,0.0,0.0,0.0	-2.8054	1409.8	1.0,0.81741638,0.0570113640385	-5.71e-06	-4.66e-06	-3.3e-07	0.0113636	0.00928879	0.00064785	952403	917189	1.03839	-1	-1	-1	-1
5308	5305	K.VAC[160.03]IGAWHPAHVMWSVAR[166.11].A	YOR063W	2057.01	3	2057.01	686.678	1670.74	2047	682.334	2057.01	685.67	-0.0007	0.4	682.3341667,682.669933367,683.005700033,683.3414667,683.677233367,684.013000033,684.3487667,684.684533367,685.6702667,686.006033367,686.341800033,686.6775667,687.013333367,687.349100033,687.6848667,688.020633367	0.0,0.0,0.0,1115717.0,922478.0625,1120197.0,0.0,0.0,0.0,0.0,306348.1875,1783862.5,1607341.375,1176585.75,0.0,0.0	0.3403	2047	1.0,1.1504639,0.148400899889	6.9e-07	7.9e-07	1e-07	0.00488993	0.00562569	0.00072567	160452	1115717	0.14381	22.3747	-27.0764	7.2271	-27.0764
5318	5317	R.LTADYDALDIANR[166.11].L	YOL127W	1459.72	2	1459.71	730.866	1673.68	1449.71	724.853	1459.71	729.857	-0.004	0.53	724.85295,725.3566,725.86025,726.3639,726.86755,727.3712,727.87485,728.3785,729.8571,730.36075,730.8644,731.36805,731.8717,732.37535,732.879,733.38265	0.0,0.0,1943983.375,1089661.875,419993.21875,182082.515625,0.0,0.0,0.0,0.0,3573032.75,2600386.75,1056930.375,0.0,0.0,0.0	2.74025	1449.71	1.0,0.76996646,0.058501200462	5.54e-06	4.26e-06	3.2e-07	0.00690921	0.00531986	0.0004042	243642	1.94398e+06	0.125331	-0.0872719	-0.154224	-0.131328	-0.0467951
5320	5317	K.VAC[160.03]IGAWHPAHVMWSVAR.A	YOR063W	2047	3	2047.01	683.342	1674.13	2047.01	682.336	2057.02	685.672	0.0058	0.4	682.3363667,682.672133367,683.007900033,683.3436667,683.679433367,684.015200033,684.3509667,684.686733367,685.6724667,686.008233367,686.344000033,686.6797667,687.015533367,687.351300033,687.6870667,688.022833367	153987.15625,0.0,0.0,1834814.0,1880448.875,0.0,0.0,0.0,0.0,0.0,243274.34375,2654622.75,0.0,0.0,0.0,0.0	-2.83341	2047.01	1.0,1.1504639,0.148400899889	-5.67e-06	-6.52e-06	-8.4e-07	0.00485978	0.005591	0.0007212	503753	153987	3.2714	23.3024	-27.0764	15.0407	19.8941
5324	5323	R.LTADYDALDIANR.L	YOL127W	1449.71	2	1449.71	725.862	1675.39	1449.71	724.854	1459.72	729.859	-0.0012	0.53	724.85435,725.358,725.86165,726.3653,726.86895,727.3726,727.87625,728.3799,729.8585,730.36215,730.8658,731.36945,731.8731,732.37675,732.8804,733.38405	0.0,147465.640625,3254388.5,2470783.0,926906.3125,0.0,0.0,0.0,0.0,324530.21875,6836945.5,4935608.5,0.0,0.0,0.0,0.0	0.827752	1449.71	1.0,0.76996646,0.058501200462	1.66e-06	1.27e-06	1e-07	0.00685798	0.00528042	0.0004012	375991	147466	2.54968	-0.0457896	-0.131328	-0.0467951	-0.0144731
5331	5329	R.SKPVALTSFLGYK.A	YOR063W	1409.79	2	1409.79	705.903	1677.27	1409.79	704.897	1425.82	712.911	0.0013	0.79	704.89655,705.4002,705.90385,706.4075,706.91115,707.4148,707.91845,708.4221,712.91075,713.4144,713.91805,714.4217,714.92535,715.429,715.93265,716.4363	0.0,0.0,4046780.75,3971866.75,0.0,0.0,0.0,0.0,0.0,1019226.875,8553856.0,5537824.5,0.0,0.0,0.0,0.0	-0.922122	1409.79	1.0,0.81741638,0.0570113640385	-1.84e-06	-1.51e-06	-1.1e-07	0.0112397	0.00918749	0.00064079	368942	4.04678e+06	0.0911693	-0.139472	-0.119068	-0.076726	-0.213451
5338	5335	K.LPLVGGHEGAGVVVGMGENVK[136.11].G	YMR303C	2026.08	2	2027.09	1014.05	1679.21	2019.07	1009.54	2027.09	1013.54	1.0097	0.55	1009.5356,1010.03925,1010.5429,1011.04655,1011.5502,1012.05385,1012.5575,1013.06115,1013.5427,1014.04635,1014.55,1015.05365,1015.5573,1016.06095,1016.5646,1017.06825	0.0,716760.625,573858.75,0.0,0.0,0.0,0.0,0.0,0.0,1136714.875,2146054.25,0.0,0.0,0.0,0.0,0.0	-498.353	2019.07	1.0,1.10376198,0.129498184693	-0.00100165	-0.00110558	-0.00012971	0.0029676	0.00327553	0.0003843	503344	716761	0.702248	-0.654165	-0.49547	-1	-0.451515
5343	5341	K.LPLVGGHEGAGVVVGMGENVK[136.11].G	YMR303C	2026.08	3	2026.07	676.366	1680.62	2018.06	672.687	2026.07	675.358	-0.0017	0.55	672.6867333,673.022499967,673.358266633,673.6940333,674.029799967,674.365566633,674.7013333,675.037099967,675.3581333,675.693899967,676.029666633,676.3654333,676.701199967,677.036966633,677.3727333,677.708499967	0.0,0.0,0.0,2375456.25,2642870.0,1649596.5,502463.75,0.0,0.0,0.0,195678.921875,6453694.0,5259292.5,3403747.25,0.0,0.0	0.83906	2018.06	1.0,1.10376198,0.129498184693	1.69e-06	1.86e-06	2.2e-07	0.00397293	0.00438517	0.00051449	450247	2.37546e+06	0.189541	52.6817	66.5375	39.8789	57.6169
5344	5341	R.NEFSGALSGLTR[166.11].V	YIL078W	1260.63	2	1260.63	631.324	1680.88	1250.62	625.309	1260.63	630.313	-0.0084	0.23	625.30855,625.8122,626.31585,626.8195,627.32315,627.8268,628.33045,628.8341,630.3127,630.81635,631.32,631.82365,632.3273,632.83095,633.3346,633.83825	136916.140625,0.0,1827618.0,760560.25,227133.59375,0.0,0.0,0.0,298364.75,182360.796875,2255024.5,1086406.125,384579.625,0.0,0.0,0.0	6.66331	1250.62	1.0,0.66308884,0.0456849834684	1.35e-05	8.94e-06	6.2e-07	0.00801618	0.00531544	0.00036622	585240	136916	4.27444	-0.166537	0.11676	-0.317746	-0.213363
5348	5347	R.SKPVALTSFLGYK.A	YOR063W	1409.79	3	1409.79	470.938	1682.07	1409.79	469.93	1425.82	475.273	-0.0009	0.79	469.9303,470.266066667,470.601833333,470.9376,471.273366667,471.609133333,471.9449,472.280666667,475.2731,475.608866667,475.944633333,476.2804,476.616166667,476.951933333,477.2877,477.623466667	0.0,0.0,0.0,5084674.0,3639308.25,0.0,0.0,0.0,0.0,0.0,748892.25,8098237.0,6491076.0,0.0,0.0,0.0	0.638392	1409.79	1.0,0.81741638,0.0570113640385	1.28e-06	1.04e-06	7e-08	0.0112428	0.00919006	0.00064097	273265	5084674	0.0537428	19.2591	13.7911	20.5352	31.8616
5355	5353	K.LPLVGGHEGAGVVVGMGENVK.G	YMR303C	2018.06	3	2018.06	673.695	1683.99	2018.06	672.688	2026.08	675.36	0.0029	0.55	672.6882667,673.024033367,673.359800033,673.6955667,674.031333367,674.367100033,674.7028667,675.038633367,675.3596667,675.695433367,676.031200033,676.3669667,676.702733367,677.038500033,677.3742667,677.710033367	0.0,0.0,0.0,2243707.5,2332320.75,1399486.625,0.0,0.0,0.0,0.0,214241.3125,5852960.0,5506213.5,3018185.5,0.0,0.0	-1.43702	2018.06	1.0,1.10376198,0.129498184693	-2.87e-06	-3.17e-06	-3.7e-07	0.00395265	0.00436278	0.00051186	222628	2.24371e+06	0.0992231	26.6269	57.6169	33.2395	13.3115
5358	5353	R.K[136.11]TGVIVGEDVHNLFTYAK[136.11].E	YKL060C	2006.08	3	2006.08	669.701	1684.75	1990.05	663.351	2006.08	668.694	0.0013	0.51	663.3512333,663.686999967,664.022766633,664.3585333,664.694299967,665.030066633,665.3658333,665.701599967,668.6940333,669.029799967,669.365566633,669.7013333,670.037099967,670.372866633,670.7086333,671.044399967	0.0,147925.21875,0.0,977219.3125,1287160.125,753608.1875,0.0,0.0,228251.53125,0.0,0.0,2011467.375,1934653.125,1654807.625,0.0,0.0	-0.64803	1990.05	1.0,1.12310442,0.118737069457	-1.31e-06	-1.47e-06	-1.6e-07	0.00805294	0.0090443	0.00095618	668321	147925	4.51796	12.1357	-27.7117	-27.7117	6.05447
5361	5359	R.SK[136.11]PVALTSFLGYK[136.11].A	YOR063W	1425.82	2	1425.82	713.917	1685.71	1409.79	704.895	1425.82	712.909	-0.0016	0.79	704.8951,705.39875,705.9024,706.40605,706.9097,707.41335,707.917,708.42065,712.9093,713.41295,713.9166,714.42025,714.9239,715.42755,715.9312,716.43485	0.0,0.0,3093447.5,2059463.5,1035821.75,349459.84375,0.0,0.0,0.0,367420.8125,5939111.5,3594380.75,1311251.5,0.0,0.0,0.0	1.12216	1409.79	1.0,0.81741638,0.0570113640385	2.28e-06	1.87e-06	1.3e-07	0.0113716	0.00929536	0.00064831	138237	3.09345e+06	0.0446871	-0.176442	-0.189299	-0.234245	-0.0749975
5363	5359	R.K[136.11]EIELAEHEMPGLMAIR[166.11].K	YER043C	1984.02	3	1984.01	662.348	1686.2	1965.99	655.33	1984.01	661.338	-0.0106	0.76	655.3302,655.665966667,656.001733333,656.3375,656.673266667,657.009033333,657.3448,657.680566667,661.3377,661.673466667,662.009233333,662.345,662.680766667,663.016533333,663.3523,663.688066667	0.0,0.0,0.0,714903.3125,1065897.25,472874.96875,297552.15625,121279.460938,0.0,0.0,0.0,2067649.0,2936281.5,798800.875,534373.3125,319053.09375	5.34268	1965.99	1.0,1.06970702,0.124911328525	1.08e-05	1.16e-05	1.35e-06	0.00917797	0.00981774	0.00114643	333526	714903	0.466533	13.5719	13.2462	-29.0451	7.88701
[truncated: 1,352 more rows]

## Sheet: 1_1
start_scan	msLevel1	peptide	protein	calc_neutral_pep_mass	assumed_charge	precursor_neutral_mass	MZratio	retention_time_sec	LightMass	LMZ	HeavyMass	HMZ	massdiff	asap mean	MzRange	IntensityRange	MassDev	S/N	IsotopicPattern	IsoDev1_Light	IsoDev2_Light	IsoDev3_Light	IsoDev1_Heavy	IsoDev2_Heavy	IsoDev3_Heavy	PrecedingPeak	MonoPeak	PPR	LabelRatio	LabelMass	FinalLabel	SIDsum	SID0	SID1	SID2
[truncated: 2,114 more rows]

[truncated: 2 more sheets: 1.5_1, 2_1]
